# Supplementary material for: Unveiling the A-to-I mRNA editing machinery and its regulation and evolution in fungi
Source: Nat Commun. 2024 May 10;15:3934. doi: 10.1038/s41467-024-48336-8 (PMC11087585; doi:10.1038/s41467-024-48336-8)
Supplement: Supplementary file 4 — Supplementary Data 1 [file 41467_2024_48336_MOESM4_ESM.xlsx]

## Sheet: Data-1
Supplementary Data-1. Information of 34 sexual stage-specific conserved (SSC) genes.
Gene name	Gene ID	Functional annotation	Reference	Phenotypes of deletion mutants	Expression levels (FPKM) in Fusarium graminearum																		Expression levels (FPKM) in Neurospora crassa
					CA5d	PDA5d	CMC5d	YEPD12h	Coni	Hy24h	asexual stages-max	Sex6d	Sex8d	1dpf	2dpf	3dpf	4dpf	5dpf	6dpf	7dpf	8dpf	sexual stages-max		Hyp24h-1	Hyp24h-2	asexual stages-max	WT3dpf	WT4dpf	WT5dpf	WT6dpf	sexual stages-max
SSC1	FG4G07310	hypothetical protein	This study	Normal	0.11	0.27	0.11	0.21	0.41	0.44	0.44	40.6	17.68	0	0.74	2.48	11.82	23.26	30.36	30.35	28.32	40.6	NCU00474	0.138133	0	0.138133	0.66	6.42	11.91	11.42	11.91
SSC2	FG1G22810	hypothetical protein	This study	Normal	0	0.03	0	0	0.34	0	0.34	8.14	17.45	0.34	15.9	8.41	5.69	8.97	8.04	8.43	37.99	37.99	NCU00653	0.11464	0.192973	0.192973	0.8	1.11	0.54	1.58	1.58
SSC3	FG1G36140	spore coat SP96 precursor	This study	Normal	0	0	0	0	0	0	0	15.68	14.81	0	1.75	2.57	14.59	17.15	13.82	12.71	13.55	17.15	NCU00822	0	0.121347	0.121347	19.16	66.98	97.94	105.2	105.2
SSC4	FG1G43360	hypothetical protein	This study	Normal	0.12	0	0.46	0.05	0.3	0.16	0.46	63.37	55.42	0	0.22	0.82	7	31.14	58.86	67.36	51.71	67.36	NCU01012	0.950983	0.434497	0.950983	2.41	6.98	10.68	11.05	11.05
SSC5	FG1G21350	duf1772 domain containing	This study	Normal	0	0.19	0	0.44	0.19	0.1	0.44	41.41	33.92	0.15	1.95	2.37	24.86	35.99	26.72	26.85	26.36	41.41	NCU02088	0.0944653	0.0397531	0.0944653	0.08	7.82	29.21	34.62	34.62
SSC6	FG1G06820	hypothetical protein	This study	Normal	0	0	0	0	0.22	0	0.22	34.49	25.27	0.52	2.53	5.44	12.88	24.1	22.69	23.82	26.77	34.49	NCU02740	0.486526	0.0584974	0.486526	108.9	20.77	13.44	18.19	108.9
SSC7	FG1G06160	hypothetical protein	This study	Normal	0.06	0	0.56	0.22	0.49	0.11	0.56	20.46	29.49	0.15	40.48	20.37	8.56	17.3	10.6	12.79	62.41	62.41	NCU04397	0.032879	0	0.032879	0.65	1.64	1.53	1.79	1.79
SSC8	FG3G04200	DNA repair-27, related to RIS1	This study	Normal	0.22	0.15	0.22	0.14	0.13	0.03	0.22	6.05	6.33	0.09	0.2	0.19	0.72	2.03	3.08	4.7	5.78	6.33	NCU04445	0.234418	0.303533	0.303533	0.79	3.52	3.39	3.51	3.52
SSC9	FG4G03000	hypothetical protein	This study	Normal	0	0	0.16	0	0.07	0.04	0.16	1.71	2.01	0	0	0.44	0.49	1.57	1.71	1.56	0.92	2.01	NCU04547	0.300866	0.253222	0.300866	0.35	9.05	18.44	17.7	18.44
SSC10	FG3G23290	hypothetical protein	This study	Normal	0	0	0.3	0	0.27	0.39	0.39	82.64	53.52	0	3.42	14.37	43.1	74.62	57.62	59.17	67.58	82.64	NCU05463	0	0.355484	0.355484	34.64	25.15	26.1	28.69	34.64
SSC11	FG4G20760	glyoxal oxidase precursor	This study	Normal	0	0	0.17	0.23	0.14	0.08	0.23	10.91	29.66	0	11	2.93	0.97	3.11	3.28	2.37	5.28	29.66	NCU05935	0.121792	0.717539	0.717539	0.23	0.2	0.15	1.21	1.21
SSC12	FG3G10460	glycoside hydrolase family 16	This study	Normal	0.07	0.12	0.68	0.09	0.06	0.06	0.68	17.78	17.45	0	0.08	0.67	0.34	2.68	13.04	12.89	16.17	17.78	NCU06504	0	0	0	40.19	14.14	17.05	18.76	40.19
SSC13	FG2G40800	AAA atpase domain containing	This study	Normal	0	0	0.08	0	0.23	0.05	0.23	13.39	13.51	0.13	0.17	8.1	20.51	17.03	10.33	6.98	5.69	20.51	NCU06548	0.285673	0.198005	0.285673	0.45	1.91	3.16	3.3	3.3
SSC14	FG4G19850	MFS transporter	This study	Normal	0.41	0.37	0	0	0.04	0.11	0.41	2.57	4.4	0	0.05	0	0.71	1.28	1.88	2.15	3.04	4.4	NCU07609	0	0.0321481	0.0321481	1.29	4.96	1.28	1.06	4.96
SSC15	FG1G14970	hypothetical protein	This study	Normal	0.15	0.25	0.15	0	0	0.66	0.66	21.19	15.58	0	0.69	1.9	2.72	10.09	14.45	15.59	20.58	21.19	NCU08630	0.0525854	0.265549	0.265549	2.18	4.48	6.93	7.76	7.76
SSC16	FG3G03210	2OG-Fe(II) oxygenase superfamily	This study	Normal	0.09	0.08	0.47	0.18	0.64	0.13	0.64	6.67	8.54	0.19	0.27	0.59	1.52	4.3	7.01	5.51	6.1	8.54	NCU09412	0.0401766	0.0507215	0.0507215	1.7	6.02	12.31	14.51	14.51
SSC17	FG3G33790	SET domain-containing	This study	Normal	0	0.11	0	0	0.04	0	0.11	2.51	1.32	0	0.6	1.1	1.03	2.48	2.14	1.73	1.09	2.51	NCU10039	0.286321	0.933797	0.933797	0.75	2.56	4.42	5.28	5.28
SSC18	FG2G01090	ribose 5-phosphate isomerase	This study	Normal	0.44	0	0	0.38	0	0.33	0.44	0.1	0	0.59	1.01	0.82	0	0	0.28	0.24	0	1.01	NCU10107	0.23744	0.0999198	0.23744	8.98	22.31	44.22	40.66	44.22
SSC19	FG1G16930	hypothetical protein	This study	Normal	0	0	0	0	0.29	0.15	0.29	2.87	1.34	0.46	1.78	1.45	1.5	2.17	2.76	2.99	3	3	NCU16461	0	0	0	0.26	0.4	0.31	1.44	1.44
SSC20	FG3G23790	DUF726 domain-containing protein	This study	Smaller perithecia without contents	0.15	0.03	0.07	0.05	0.1	0.47	0.47	198.82	113.71	1.66	9.65	40.01	119.95	217.83	175.18	177.39	156.01	217.83	NCU01672	0.146856	0.103001	0.146856	81.09	111.06	114.6	106.73	114.6
SSC21	FG2G11370	hypothetical protein	This study	Defects in asci formation	0.09	0.04	0.26	0.51	0.23	0.17	0.51	42.05	29.95	0.17	0.5	0.85	4.22	12.36	34.43	43.26	50.85	50.85	NCU01995	0.0355967	0	0.0355967	0.43	9.04	18.85	20.34	20.34
SSC22	FG2G33290	f-box domain-containing	This study	Decreased fertility. Only a small percentage of perithecia produced ascospores	0	0.04	0.38	0	0.58	0.04	0.58	11.74	6.62	0.13	6.41	2.27	3.5	6.97	11.29	9.96	11.01	11.74	NCU04417	0	0	0	2.86	0.55	0.26	0.37	2.86
SSC23	FG4G02710	hypothetical protein	This study	No visible perithecia	0.16	0.47	0	0	0.06	0	0.47	55.14	19.49	0.75	2.69	4.29	27.88	47.66	55.48	50.04	49.49	55.48	NCU07525	0.232661	0.0587452	0.232661	1.96	1.87	1.7	1.57	1.96
SSC24	FG3G13820	tyrosinase	This study	Defects in ascus maturation. Asci were degraded at a later stage	0.04	0.07	0	0.34	0.19	0.36	0.36	295.42	283.12	0.91	3.16	32.93	113.4	229.65	219.19	272.12	274.32	295.42	NCU08615	0.375975	0.290067	0.375975	29.8	38.3	55.33	62.28	62.28
SSC25	FG2G37030	hypothetical protein	This study	Defects in asci formation	0.08	0.07	0	0	0.11	0.02	0.11	4.5	4.71	0	0.09	1.1	2.92	4.12	2.92	3.2	3.68	4.71	NCU06793	0	0.0229345	0.0229345	2.49	3.02	3.26	3.8	3.8
SSC26	FG3G13030	hypothetical protein	This study	Normal	0.13	0.04	0.09	0.23	0.37	0.23	0.37	105.5	127.12	0.35	1.19	5.88	13.36	31.01	100.53	146.78	195.52	195.52	NCU00370	0.183027	0.539151	0.539151	8.29	64.67	131.32	148.96	148.96
SSC27	FG2G25720	serine threonine kinase	Wang et al. (2011)	Normal in sexual development	0.15	0.08	0	0.06	0.13	0	0.15	127.24	209.54	0.13	0.39	0.14	5.99	20.17	104.19	139.11	169.59	209.54	NCU16897	0.0555093	0.233595	0.233595	1.09	22.34	39.26	42.33	42.33
SSC28	FG1G45470	related to Polyamine transport, AMD1	Cao et al.(2017)	Defects in ascus maturation	0.04	0.14	0	0.54	0.02	0.1	0.54	138.55	227.19	0.05	0.19	0.1	0.32	6.4	110.18	190.5	257.99	257.99	NCU01009	0.709983	0.558582	0.709983	0.85	20.61	63.27	61.3	63.27
SSC29	FG3G06020	cytochrome p450 2c31	Shin et al.(2017)	Normal in sexual development	0.14	0.19	0.18	0.12	0.23	0.3	0.3	9.88	13.54	0.18	0.16	0.19	0.23	3.11	7.45	7.97	12.02	13.54	NCU01134	0.175705	0	0.175705	11.1	14.23	10.19	8.09	14.23
SSC30	FG1G28250	hypothetical protein	Lee et al.(2010)	Delayed sexual development	0.12	0.37	0.08	0	0.04	0.02	0.37	77.47	34.86	0.86	5.44	26.74	48.85	63.22	57.19	47.21	43.58	77.47	NCU04624	0	0	0	0.43	2.39	2.27	2.34	2.39
SSC31	FG1G29600	chitin synthase-6, chs-6	Fajardo-Somera et al.(2015)	Defects in ascospore formation	0.09	0.39	0	0.08	0.08	0.03	0.39	8.9	14.42	0.2	0.99	2.07	2.46	3.63	7.24	5.71	8.3	14.42	NCU05268	0.0459962	0.193562	0.193562	40.12	21.21	15.57	11.16	40.12
SSC32	FG2G16120	suppressor of ascus dominance-3, sad-3	Hammond et al.(2011)	Defects in ascospore formation	0.64	0.38	0.04	0.25	0.11	0.41	0.64	13.71	10.84	1.28	1.32	0.95	1.88	4.37	6.18	7.75	6.95	13.71	NCU09211	0.435102	0.111452	0.435102	4.23	4.99	8.42	9.78	9.78
SSC33	FG1G05190	suppressor of meiotic silencing-2, sms-2	Son et al.(2017)	Defects in ascospore formation	0.12	0.16	0.05	0.06	0	0.09	0.16	189.36	113.22	1.39	10.08	6.43	29.72	71.21	146.54	168.3	194.5	194.5	NCU09434	0.11752	0.19782	0.19782	80.38	166.75	227.38	217.48	227.38
SSC34	FG3G16790	glycosyltransferase family 2	Patel and Free (2019)	Defects in cell wall biosynthesis	0.05	0	0	0	0	0	0.05	0.83	2.5	0	0.77	0.72	0.77	0.76	0.73	0.17	0.43	2.5	NCU09875	0	0	0	10.55	4.87	4.03	5.83	10.55
Cao S, et al. RNA editing of the AMD1 gene is important for ascus maturation and ascospore discharge in Fusarium graminearum. Sci Rep 7, 4617 (2017).
Fajardo-Someraa'l RA, Johnk B, Bayram O, Valerius O, Braus GH, Riquelme M. Dissecting the function of the different chitin synthases in vegetative growth and sexual development in Neurospora crassa. Fungal Genetics and Biology 75, 30-45 (2015).
Hammond TM, Xiao H, Boone EC, Perdue TD, Pukkila PJ, Shiu PKT. SAD-3, a Putative Helicase Required for Meiotic Silencing by Unpaired DNA, Interacts with Other Components of the Silencing Machinery. G3-Genes Genom Genet 1, 369-376 (2011).
Lee J, Park C, Kim JC, Kim JE, Lee YW. Identification and functional characterization of genes involved in the sexual reproduction of the ascomycete fungus Gibberella zeae. Biochem Bioph Res Co 401, 48-52 (2010).
Patel PK, Free SJ. The Genetics and Biochemistry of Cell Wall Structure and Synthesis in Neurospora crassa, a Model Filamentous Fungus. Frontiers in microbiology 10, 2294 (2019).
Shin JY, et al. Functional characterization of cytochrome P450 monooxygenases in the cereal head blight fungus Fusarium graminearum. Environmental Microbiology 19, 2053-2067 (2017).
Son H, Park AR, Lim JY, Shin C, Lee YW. Genome-wide exonic small interference RNA-mediated gene silencing regulates sexual reproduction in the homothallic fungus Fusarium graminearum. Plos Genetics 13, (2017).
Wang C, et al. Functional analysis of the kinome of the wheat scab fungus Fusarium graminearum. PLoS Pathog 7, e1002460 (2011).
