# Supplementary material for: Unveiling the A-to-I mRNA editing machinery and its regulation and evolution in fungi
Source: Nat Commun. 2024 May 10;15:3934. doi: 10.1038/s41467-024-48336-8 (PMC11087585; doi:10.1038/s41467-024-48336-8)
Supplement: Supplementary file 5 — Supplementary Data 2 [file 41467_2024_48336_MOESM5_ESM.xlsx]

## Sheet: Data-2
Supplementary Data-2. Amino acid mutations of FgTad3 and defective phenotypes in the ascospore progeny of the TR-FgTAD3 strain.
Progeny #	Amino acid mutation										Phenotype in growth	Phenotype in sexual reproduction
1-T3-15-4	M120I	E214K									Normal	Smaller perithecia without contents
3-2-1	M120I	E163K	E169K	A177T							Normal	Smaller perithecia without contents
3-2-19	A69T	M120I									Normal	Smaller perithecia without contents
3-2-31	M120I	E241K	V285I	V296I	D313N	G320R	V331I				Normal	Smaller perithecia without contents
3-2-66	M120I	E214K	V246I	A261T	V355I						Normal	Smaller perithecia without contents
3-19-87	M120I	G142R	E165K	E169K							Normal	Smaller perithecia without contents
3-19-50	V82I	M120I	E163K	E169K	V331I						Normal	Slightly smaller perithecia without asci, only a few ascogenous hyphae are visible inside the perithecium
3-2-50	V82I	M120I	G253R								Normal	Slightly smaller perithecia without asci, only a few ascogenous hyphae are visible inside the perithecium
3-19-94	V82I	M120I	D162N								Normal	Slightly smaller perithecia without asci, only a few ascogenous hyphae are visible inside the perithecium
3-2-6	P178L										Normal	Smaller perithecia, only few elongated asci without ascospores
3-19-92	P178L										Normal	Smaller perithecia, only few elongated asci without ascospores
3-2-29	H343Y										Normal	Defect in ascospore formation, most ascospores are deformed
3-2-37	H130Y										Normal	Smaller perithecia without contents
3-19-41	H114Y										Normal	Slightly smaller perithecia without asci, only a few ascogenous hyphae are visible inside the perithecium
3-19-86	H114Y										Normal	Slightly smaller perithecia without asci, only a few ascogenous hyphae are visible inside the perithecium
3-19-3	M359I										Normal	Slightly smaller perithecia without contents
3-2-35	E269K	V331I	M359I								Normal	Slightly smaller perithecia without contents
3-2-47	G253R	V331I	M359I								Normal	Defect in ascus formation, the number of asci in the perithecium is decreased, no ascospore
3-2-64	H114Y	H228Y									Normal	Slightly smaller perithecia without asci, only a few ascogenous hyphae are visible inside the perithecium
3-2-71	H130Y	T131I									Normal	Smaller perithecia without contents
3-19-9	M84T	H130Y	E169K								Normal	Smaller perithecia without contents
3-19-27	H343Y	T373M									Normal	Defect in ascospore formation, the number of ascospores in the ascus is decreased
3-2-16	D219N	G252D	V285I	V296I	E299K						Normal	Defect in ascus formation, only few elongated asci without ascospores
3-2-24	G109S	T179I									Normal	Smaller perithecia without contents
3-2-30	C105Y	D162N	A177T	M186I	G252D	V285I	E299K				Normal	Defect in ascospore formation, most asci have no ascospores
3-19-4	E160K	E165K	M186I	V246I	G252D	V285I	V296I	E299K	G320R	V331I	Normal	Defect in ascospore formation, the number of ascospores in the ascus is decreased
3-19-22	V33M	V296I	V331I								Normal	Defect in ascospore formation, the number of ascospores in the ascus is decreased
3-2-58	M186I	H351Y									Normal	Defect in ascospore formation, the number of ascospores in the ascus is decreased
3-19-56	P335L	S356L									Normal	Smaller perithecia without contents
3-2-79	D93N	C105Y	M186I	G203R	V222I						Normal	Smaller perithecia without contents
3-19-85	E160K	H298Y	P309L	H363Y							Normal	Defect in ascus and ascospore formation, the number of asci and ascospores is decreased
3-19-88	C105Y	M186I	A264T	V331I							Normal	Defect in ascus and ascospore formation, the number of asci and ascospores is decreased
3-19-102	R87H	D93N	G109S	V125M	E163K	E169K	A177T	M186I			Normal	Defect in ascus and ascospore formation, the number of asci and ascospores is decreased
