# Supplementary material for: Unveiling the A-to-I mRNA editing machinery and its regulation and evolution in fungi
Source: Nat Commun. 2024 May 10;15:3934. doi: 10.1038/s41467-024-48336-8 (PMC11087585; doi:10.1038/s41467-024-48336-8)
Supplement: Supplementary file 6 — Supplementary Data 3 [file 41467_2024_48336_MOESM6_ESM.xlsx]

## Sheet: Data-3
Supplementary Data-3. Strains used in this study.
Strains	Brief descriptions	Reference
PH-1	Wild type strain of Fusarium graminerum	Cuomo et al. (2007)
mat1-1-1	mat1-1-1 deletion mutant of PH-1	Zheng et al. (2013)
mat1-2-1	mat1-2-1 deletion mutant of PH-1	Zheng et al. (2013)
del-3PS-6, 8	FgTAD3 S-isoform promoter deletion mutants of PH-1	This study
TR-FgTAD3-13, 15, 19	FgTAD3 RIP mutants	This study
FgTAD3M120I-3, 22	The PH-1/FgTAD3M120I transformants	This study
FgTAD3E8A-3, 4	The PH-1/FgTADE8A transformants	This study
FgTAD3 E17A-10, 12	The PH-1/FgTAD3E17A transformants	This study
FgTAD3 E241A-29, 43	The PH-1/FgTAD3E241A transformants	This study
FgTAD3 E241D-3, 5	The PH-1/FgTAD3E241D transformants	This study
FgTAD3 K198Q-1, 7	The PH-1/FgTAD3K198Q transformants	This study
FgTAD3 K198R-1, 8	The PH-1/FgTAD3K198R transformants	This study
T2Sdel-P-3, 6	FgTAD2 S-isoform promoter deletion mutants of PH-1	This study
T2SSil-P-1, 2, 7, 11, 12	FgTAD2 S-isoform promoter silent mutants of PH-1	This study
FgTAD2M3L-5, 7, 9	FgTAD2 third start codon site A265TG to C265TG mutants	This study
FgTAD2M4L-1, 2, 3, 4, 5, 7, 9, 10	FgTAD2 fourth start codon site A337TG to C337TG mutants	This study
FgTAD2M6L-1, 2	FgTAD2 sixth start codon site A547TG to C547TG mutants	This study
FgTAD2M7L- 4, 6, 10, 12	FgTAD2 seventh start codon site A574TG to C574TG mutants	This study
FgTAD2M1, 2, 3L-2, 3	FgTAD2 first three start codon sites mutate simultaneously mutants	This study
ame1(ssc20)-20, TK3	AME1 deletion mutants of PH-1	This study
AME1-oe-3, 7	Overexpressed AME1 with the RP27 promoter in situ	This study
M1T2-AME1-oe-6, 8	Overexpressed M1-initiated FgTAD2 with the RP27 promoter at FG1G36140 locus in the AME1-oe transformant	This study
M4T2-AME1-oe-5, 6	Overexpressed M4-initiated FgTAD2 with the RP27 promoter at FG1G36140 locus in the AME1-oe transformant	This study
FgTAD3-AME1-oe-11, 25	Overexpressed FgTAD3 with the RP27 promoter at FG1G36140 locus in the AME1-oe transformant	This study
FgTAD2-oe-3, 8	Overexpressed FgTAD2 with the RP27 promoter at FG1G36140 locus.	This study
FgTAD3-oe-3, 11	Overexpressed FgTAD3 with the RP27 promoter at FG1G36140 locus.	This study
ame1/SsAME1-3, 12	Complemented strains of ame1 deletion mutants with SsAME1 in situ	This study
AME1S531A-2, 6	Complemented strains of ame1 deletion mutants with AME1S531A in situ	This study
AME1D589A-1, 4	Complemented strains of ame1 deletion mutants with AME1D589A in situ	This study
AME1 S531A, H629 -2	Complemented strains of ame1 deletion mutants with AME1 S531A, H629A in situ	This study
AME1V408T-4, 6, 7	Complemented strains of ame1 deletion mutants with AME1V408T in situ	This study
AME1MV500-501KN-3, 5, 7	Complemented strains of ame1 deletion mutants with AME1MV500-501KN in situ	This study
AME1E546, R548A-7, 9, 10	Complemented strains of ame1 deletion mutants with AME1E546A, R548A in situ	This study
ssc1-1, 10	SSC1deletion mutant of PH-1	This study
ssc2-9, 10, 14, 16, 22	SSC2 deletion mutant of PH-1	This study
ssc3-1, 8	SSC3 deletion mutant of PH-1	This study
ssc4-4, 11	SSC4deletion mutant of PH-1	This study
ssc5-10, 18	SSC5 deletion mutant of PH-1	This study
ssc6-2, 9	SSC6 deletion mutant of PH-1	This study
ssc7-9, 14	SSC7 deletion mutant of PH-1	This study
ssc8-2, 12	SSC8 deletion mutant of PH-1	This study
ssc9-4, 7	SSC9 deletion mutant of PH-1	This study
ssc10-5, 7	SSC10 deletion mutant of PH-1	This study
ssc11-5, 7	SSC11 deletion mutant of PH-1	This study
ssc12-1, 8	SSC12 deletion mutant of PH-1	This study
ssc13-8, 10	SSC13 deletion mutant of PH-1	This study
ssc14-1, 3	SSC14 deletion mutant of PH-1	This study
ssc15-8, 9	SSC15 deletion mutant of PH-1	This study
ssc16-3, 5	SSC16 deletion mutant of PH-1	This study
ssc17-8, 14	SSC17 deletion mutant of PH-1	This study
ssc18-9, 10	SSC18 deletion mutant of PH-1	This study
ssc19-3, 6	SSC19 deletion mutant of PH-1	This study
ssc20(Ame1)-2, 20	SSC20 deletion mutant of PH-1	This study
ssc21-5, 10	SSC21 deletion mutant of PH-1	This study
ssc22-8, 12	SSC22 deletion mutant of PH-1	This study
ssc23-5, 7	SSC23 deletion mutant of PH-1	This study
ssc24-3, 4	SSC24 deletion mutant of PH-1	This study
ssc25-2, 3	SSC25 deletion mutant of PH-1	This study
ame1-C	Ame1/AME1-GFP transformant	This study
ssc21-5-C1	ssc21/SSC4-GFP transformant	This study
ssc22-CF	ssc22/SSC3-GFP transformant	This study
ssc23-C1	ssc23/SSC5-GFP transformant	This study
ssc24-C4	ssc24/SSC2-GFP transformant	This study
ssc25-C5	ssc25/SSC1-GFP transformant	This study
AME1-PDL2-7, 12-4	The PH-1/AME1-PDL2 transformant	This study
FgTAD2-FLAG	The PH-1/TAD2-PFL7 transformant	This study
FgTAD2M1L-FLAG	Expressed FgTAD2 first start codon site mutation FgTAD2M1L-PFL7 in PH-1	This study
FgTAD2M4L-FLAG	Expressed FgTAD2 fourth start codon site mutation FgTAD2M4L-PFL7 in PH-1	This study
M4-FgTAD2-FLAG	Expressed fourth start codon initiated M4-FgTAD2-PFL7 in PH-1	This study
FgTAD2-Ssil-P-FLAG	Expressed FgTAD2 S-isoform promoter silent FgTAD2-Ssil-P-PFL7 in PH-1	This study
FgTAD3-PDL2	The PH-1/TAD3-PDL2 transformant	This study
FgTAD2-FLAGsute-5, 6	Expressed TAD2-FLAG in situ	This study
Cuomo CA, et al. The Fusarium graminearum genome reveals a link between localized polymorphism and pathogen specialization. Science 317, 1400-1402 (2007).
Zheng Q, et al. The MAT locus genes play different roles in sexual reproduction and pathogenesis in Fusarium graminearum. PLoS One 8, e66980 (2013).
