# Supplementary material for: Unveiling the A-to-I mRNA editing machinery and its regulation and evolution in fungi
Source: Nat Commun. 2024 May 10;15:3934. doi: 10.1038/s41467-024-48336-8 (PMC11087585; doi:10.1038/s41467-024-48336-8)
Supplement: Supplementary file 7 — Supplementary Data 4 [file 41467_2024_48336_MOESM7_ESM.xlsx]

## Sheet: Data-4
Supplementary Data-4. Primers used in this study.
Category	Primer name	Primer sequence (5’-3’)
Gene/fragment deletion	T2Sdel-P-1F	GTTGTGTTACTCTTGGCTCTCGC
	T2Sdel-P-2R	GGACGACTAAACCAAAATAGGCATTCAAGTGCGACTATTGATTGATCCG
	T2Sdel-P-DF	TTGGGGATAGTCGGTCGTGGTCACCCGGCCAAAGAGACGG
	T2Sdel-P-DR	CCGTCTCTTTGGCCGGGTGACCACGACCGACTATCCCCAA
	T2Sdel-P-3F	ACGTCCGCAATGTGTTATTAAGTCGACAATTCAACAAGTAGTGATTCAGCGG
	T2Sdel-P-4R	ACTTTAGCGTTAAGAGCGAAAGACC
	T2Sdel-P-7F	ATACAACCTTCCACACTATGCCG
	T2Sdel-P-8R	GCGATATCATAGAAGCCCACG
	del-3PS-A1F	GGTGTCTGTATCAACCAAAGCCTG
	del-3PS-A1R	TTGACCTCCACTAGCTCCAGCCAAGCCAAGTTACAGCACGCACAGGC
	del-3PS-A2F	GAATAGAGTAGATGCCGACCGGGAACCGACTCAGCATGCCACGAAAGG
	del-3PS-A2R	CTCGCATCAGCACGCTGCCAAAGTGTCTCCCTTTAGAGGCTC
	del-3PS-B2F	GCAGCGTGCTGATGCGAG
	del-3PS-B2R	CCAGCGACATGATTACCGGC
	AME1-1F	AAAAGGGTCAAGAAGAACGAA
	AME1-2R	AATGCTCCTTCAATATCATCTTCTGTCTTTGGCTACTGGTAAGTTGACAA
	AME1-3F	AATGTGTTATTAAGTCGACCAGGACCACTTAGCACGAGAAA
	AME1-4R	ATGAGAGAAGTGGGGAGGAAGA
	AME1-5F	GCTTCACAACAGAGTCAGGATGAG
	AME1-6R	ATGAGGTTCTTGAAAACTAA
	AME1-7F	CTGCGAAACAAAGAAACACC
	AME1-8R	TTACTGCCTCCCAAACCGA
	SSC1-1F	CTGAACACCACATTTCCGCCTC
	SSC1-2R	AATGCTCCTTCAATATCATCTTCTGTGCTGAATTACTCACTACTCCCATACTAC
	SSC1-3F	CGTCCGCAATGTGTTATTAAGTCGACCAGTCCAAGAGCACGAACCTAA
	SSC1-4R	ATCAACAACCAATGCCAGAGAA
	SSC1-5F	ATTGATGCGAGAGAACTGGGAA
	SSC1-6R	GGTATGTGAGGGGGAAGAACGT
	SSC1-7F	TAACCACCACACCAAGTTGATTTC
	SSC1-8R	GCTTGTACCGTCGTTCTTGATG
	SSC2-1F	TCTGAATTTTCATCGTCCGACCC
	SSC2-2R	TTGACCTCCACTAGCTCCAGCCAAGCCGCTCCTCTTGTCTTGACCGA
	SSC2-3F	GAATAGAGTAGATGCCGACCGGGAACCGCTGTCGGAGTGGTATGAAG
	SSC2-4R	AGATTGAGTATGACCAAGCAGCCG
	SSC2-5F	TCGGTCAAGACAAGAGGAGC
	SSC2-6R	CTTCATACCACTCCGACAGC
	SSC2-7F	TCTGAATTTTCATCGTCCGACCC
	SSC2-8R	AGATTGAGTATGACCAAGCAGCCG
	SSC3-1F	CCTAACTTCGAGTGGTACCTTTG
	SSC3-2R	TTGACCTCCACTAGCTCCAGCCAAGCCGGGAAGGTCAGCGCTCAAAG
	SSC3-3F	GAATAGAGTAGATGCCGACCGGGAACCGGATTCCTAGGTGTGGAAGC
	SSC3-4R	TAGCGCTAATGACGTGCTGG
	SSC3-5F	TCGTGCCAGTTCAGCGT
	SSC3-6R	ACTCACCAGGAATATTGGCG
	SSC3-7F	CTTGGTCTGCGAGCTTG
	SSC3-8R	TTGATGGCTGACACCCAGG
	SSC4-1F	CTTTGGGGCGAATTTCATATTGGGA
	SSC4-2R	TTGACCTCCACTAGCTCCAGCCAAGCCGAGGTGAACGTGTGGTTGGAAACAG
	SSC4-3F	GAATAGAGTAGATGCCGACCGGGAACCTCAGCGTCGATAACCAGG
	SSC4-4R	ATGCAGGATGATCTTGACTTG
	SSC4-5F	TTCCATCCCACAAATAGC
	SSC4-6R	TTCCAGAGCCTCCTTACT
	SSC4-7F	TCTTATGCTTTCAGCGGC
	SSC4-8R	ACCAGCGCCGACCTTCTAT
	SSC5-1F	GCATTCAAGACTCTGCCTCC
	SSC5-2R	TTGACCTCCACTAGCTCCAGCCAAGCCCAGCTCCAAGATCGCAAG
	SSC5-3F	GAATAGAGTAGATGCCGACCGGGAACCTATTACGTATGATACCCTGAGCCCT
	SSC5-4R	TTGTATTCGCAGTATGCCTTCCTAT
	SSC5-5F	CCACCAACCTGACCCTCT
	SSC5-6R	CTCGCTCCTTCAACTCCC
	SSC5-7F	ATCGCGATCTGATCTTATGC
	SSC5-8R	GAAGACGTGCAAGATGTACCACA
	SSC6-1F	TTAATGCTACTATCAGACCCAG
	SSC6-2R	TTGACCTCCACTAGCTCCAGCCAAGCCAAGAAGGCACCCATAACG
	SSC6-3F	GAATAGAGTAGATGCCGACCGGGAACCTACGTTAGTCGGACGACGAATCAGG
	SSC6-4R	CGGCTGGTATTGGTCAAGTTTCCTA
	SSC6-5F	CTTGTCTTTGTCGCTGGAC
	SSC6-6R	GAGGGACTGATCTTTGCTG
	SSC6-7F	TATTGATCGTTCCCTGATTC
	SSC6-8R	CGCTCACGTGCTTCATATCAGT
	SSC7-1F	TTTCACCGCTCTTCATGTGTC
	SSC7-2R	TTGACCTCCACTAGCTCCAGCCAAGCCTTCCGCGAACGAGTTTCCAC
	SSC7-3F	GAATAGAGTAGATGCCGACCGGGAACCAGAGCCATGTGGTCTGTGAT
	SSC7-4R	GGTCGCTGGGAGCATAAG
	SSC7-5F	CAGCACAAAGTCCTCAAAGCC
	SSC7-6R	CCTTTAGCTAACCATTCTGCGAT
	SSC7-7F	CTCCCTTTATCCTTTGCTTTC
	SSC7-8R	ATGAAGAGGGGAGGAGGACC
	SSC8-1F	AGCAATCGCTTCTGAGTC
	SSC8-2R	TTGACCTCCACTAGCTCCAGCCAAGCCGATCTTTCCGTCTTGATGT
	SSC8-3F	GAATAGAGTAGATGCCGACCGGGAACCACGGAATGCAGAAATCAT
	SSC8-4R	ATGGGCAAGCAATAACCT
	SSC8-5F	TAACTCAGGCTTCCAACA
	SSC8-6R	AGCAAAGGCAACATTTCA
	SSC8-7F	GAAGCATTGTCAAAGTCAC
	SSC8-8R	CCCATGTATATCGCGACACAG
	SSC9-1F	GGTGACCCAGACAGGGAA
	SSC9-2R	TTGACCTCCACTAGCTCCAGCCAAGCCACTCTGAGGAGCGGGATT
	SSC9-3F	GAATAGAGTAGATGCCGACCGGGAACCCAGAATGGCAATTACGCT
	SSC9-4R	ACGATCTCGGGTTTCATA
	SSC9-5F	CCGTGGTCGTGGTAGTTT
	SSC9-6R	GTGGTCCTTCACCTTTACATT
	SSC9-7F	CGATGGATAATGGTGGAA
	SSC9-8R	CAAATGGAGGCCTTGATCCC
	SSC10-1F	TTTGGGCACCTCAGTTAT
	SSC10-2R	TTGACCTCCACTAGCTCCAGCCAAGCCGACATTGAAGTGCGGGAG
	SSC10-3F	GAATAGAGTAGATGCCGACCGGGAACCTGAACGGGAGGAATGCTA
	SSC10-4R	AGCTCGATGCTGGTGGTA
	SSC10-5F	CGTAAGTACATGCTTTCCCTC
	SSC10-6R	CGAGAATCGCATACCAGAG
	SSC10-7F	CGCACGCCAAACTTATTG
	SSC10-8R	TTGTGTAAGCCTGGCCATTTCG
	SSC11-1F	CCAGACTCCCGCCTAAAT
	SSC11-2R	TTGACCTCCACTAGCTCCAGCCAAGCCACCGCACTGACGGCTACA
	SSC11-3F	GAATAGAGTAGATGCCGACCGGGAACCAACAAGAAGTGCCAGGAT
	SSC11-4R	CAAGCAAGTTGTGCGTTA
	SSC11-5F	CTACAGGGTGCCGAGATG
	SSC11-6R	GTTGCCAGCGACGTTGAG
	SSC11-7F	CTTGTCCGTAGATGGCTT
	SSC11-8R	CGATGACGTACAGGGAATGTG
	SSC12-1F	CCTGCCTGTTCAGTTTGG
	SSC12-2R	TTGACCTCCACTAGCTCCAGCCAAGCCTCGTCTTCGGGACTTTGA
	SSC12-3F	GAATAGAGTAGATGCCGACCGGGAACCCCGCACGATTCTGACGAT
	SSC12-4R	ATGCCTCAGTACCTCAATACCT
	SSC12-5F	GCGTGAACTACAGCAAGG
	SSC12-6R	CTCGGTAGACAGACCACATT
	SSC12-7F	ACTTCCTCTGTTCTGTATGC
	SSC12-8R	TTCATCACGGACGGCTCTAC
	SSC13-1F	ACCGAAACATCAACTTGTC
	SSC13-2R	TTGACCTCCACTAGCTCCAGCCAAGCCGCTTTGCGTCGTATAGAG
	SSC13-3F	GAATAGAGTAGATGCCGACCGGGAACC TCGTCAACAAGGCATACT
	SSC13-4R	CCTCCAACTGGTCTTTTC
	SSC13-5F	TATTCCCAACTTCCTTCG
	SSC13-6R	CACCGTCCATGCTGAGTG
	SSC13-7F	CCCGATGTTACTCAAAGTT
	SSC13-8R	TATGATACAGGAAGGCCGAAGC
	SSC14-1F	TAAGCGAAGACTACCTCACA
	SSC14-2R	TTGACCTCCACTAGCTCCAGCCAAGCCCGATGGATGTTCTCCCTAC
	SSC14-3F	GAATAGAGTAGATGCCGACCGCGGGTTGCCTCGATGGACAGTTTA
	SSC14-4R	TGAATCCTCTGCGGTATG
	SSC14-5F	GGCACTGACTGATGGGTT
	SSC14-6R	CGTGGGACATTCTGAGGT
	SSC14-7F	TAGAGCGATATTCCGATGAC
	SSC14-8R	CAAAGTGAGATAGCCAACGAGG
	SSC15-1F	TTGGTATGCCGAAGATGC
	SSC15-2R	TTGACCTCCACTAGCTCCAGCCAAGCCATGTTGAGTGGCTGGTGC
	SSC15-3F	CGTCCGCAATGTGTTATTAAGTCGACGCGTTTGGGAATCTTGGA
	SSC15-4R	TGTTCGCTAACCTTGTCTT
	SSC15-5F	TAAACACGAATTAGGGAGAC
	SSC15-6R	CCATTTCATTCTGTAGCG
	SSC15-7F	GCAGTCTGGATGATCCTC
	SSC15-8R	CCTGAGGAATGCCCGACTC
	SSC16-1F	CGGGCTTGAGATGGTGAA
	SSC16-2R	TTGACCTCCACTAGCTCCAGCCAAGCCCGAAGTTAGATGGATGGCTGA
	SSC16-3F	CGTCCGCAATGTGTTATTAAGTCGACGTTTACATGGTCGCTGAG
	SSC16-4R	CTGCGACATTTGTGGTAGTTGA
	SSC16-5F	AGACAACATCTGGACGGACTT
	SSC16-6R	CGGGTTCGGAACATAGGA
	SSC16-7F	CGGTTGAAAGATAAGACCC
	SSC16-8R	GAACCTCTGCAGAAGGCTCG
	SSC17-1F	GTGTATCCTCAGGCGTAGA
	SSC17-2R	TTGACCTCCACTAGCTCCAGCCAAGCCAAGTTCGGTCATTGGTTC
	SSC17-3F	GAATAGAGTAGATGCCGACCGCGGGTTGCCAAGTGTTCGATGTTC
	SSC17-4R	GGCTGTTTGTCATAGGGTT
	SSC17-5F	CTTCAGGCATCCCGTATC
	SSC17-6R	CAGGTTCTCATTCCGTTG
	SSC17-7F	GGAGGTTTGCTATCCTTG
	SSC17-8R	AATAGGTAGTCATGCACGGCG
	SSC18-1F	ATGGGAGTGTCCAATGTC
	SSC18-2R	TTGACCTCCACTAGCTCCAGCCAAGCCAGACCAGTTCCGCAGATT
	SSC18-3F	CGTCCGCAATGTGTTATTAAGTCGACGTGAGTATCCCGTGTTTAGTT
	SSC18-4R	AAATAGACCACCATTGAGC
	SSC18-5F	ATTGCCGCCAACAAAGTC
	SSC18-6R	ACAACACGCTGTCCCAAG
	SSC18-7F	GCCTTGAGGATTTGGTACG
	SSC18-8R	GGAATTGTGGGTGCTTGGTG
	SSC19-1F	TTGTCCGCACATATTGAAC
	SSC19-2R	TTGACCTCCACTAGCTCCAGCCAAGCCGTTTGCCTGAAAGTCCTC
	SSC19-3F	CGTCCGCAATGTGTTATTAAGTCGACATGACGAGGATACGGATGT
	SSC19-4R	GAATAGGACGGCGATAGA
	SSC19-5F	CCACGATGGAAGACAAAT
	SSC19-6R	ATCCTCCTCACTGATAACCT
	SSC19-7F	GCTGATCTGACCAGTTGC
	SSC19-8R	CTCATGTTCCTTTCCACGGC
	SSC20-1F	GAGGGAGACGGGTAGATTAGTTAGG
	SSC20-2R	TTGACCTCCACTAGCTCCAGCCAAGCCTGCGTAGCGTTGGTGATTTTGTTAT
	SSC20-3F	GAATAGAGTAGATGCCGACCGGGAACCGTCAACGTCTACTCTGAGAGCGACT
	SSC20-4R	CAAGTAAGCGAGGCAAGACTGAATT
	SSC20-5F	AACAAGTTCGGTCCCTCG
	SSC20-6R	GATTCCCAGCATTGAGCC
	SSC20-7F	GCTGTTGCTCAATAGTTACG
	SSC20-8R	GTTTAGCGACTGGCCTCTCCC
	SSC21-1F	ATAGAAGCAGTTACCATTATTGGCG
	SSC21-2R	AATGCTCCTTCAATATCATCTTCTGTCTTCACCATTACCTGAACGATGATC
	SSC21-3F	CGTCCGCAATGTGTTATTAAGTCGACCAACATGGAGGTAGTTGCGATATAG
	SSC21-4R	GGAAGTCCGAAAGGCAAGGTC
	SSC21-5F	ACAGTACCGCCCATCAACCTT
	SSC21-6R	TCTTCTGCCACTCCTCTCCGA
	SSC21-7F	TATGAGAGTTGAACGCCCAGC
	SSC21-8R	CAATGAGGGCGTGTACCACAG
	SSC22-1F	CTGCAAGATGCCGTGATAGATACCT
	SSC22-2R	TTGACCTCCACTAGCTCCAGCCAAGCCCTGAGTAGGAGAAGGGGTAATGTCG
	SSC22-3F	GAATAGAGTAGATGCCGACCGGGAACCAGGCACAAATGGGCAAGA
	SSC22-4R	AGACTAGGGCGGCGTTGA
	SSC22-5F	GCCTTCTACTCCCGACTC
	SSC22-6R	AAGCGGTACTCCACGACA
	SSC22-7F	CATGGGGAAGTTGCGTAT
	SSC22-8R	GGATGGCATACGACGCTCAT
	SSC23-1F	AGCTTTGACGCTATGGTT
	SSC23-2R	TTGACCTCCACTAGCTCCAGCCAAGCCCATACCTGAGGACGCTTG
	SSC23-3F	CGTCCGCAATGTGTTATTAAGTCGACACGAGGAGGAGAATGACG
	SSC23-4R	CAAGAAGAAACAGAGTAGCG
	SSC23-5F	GCAACGATGGCATGTATC
	SSC23-6R	TGATGTCTGTCTTTGAGGG
	SSC23-7F	GTGTGTCCATGGAATTCC
	SSC23-8R	AGAGCGAATGGAACAGAAAGGT
	SSC24-1F	GGCATAATCATCAAAGAGTG
	SSC24-2R	TTGACCTCCACTAGCTCCAGCCAAGCCCTTGTCTGCGAGTAAGTGA
	SSC24-3F	CGTCCGCAATGTGTTATTAAGTCGACCGAGGTGCGGTTGAGTGT
	SSC24-4R	AGAATGACGAGCCGAAAG
	SSC24-5F	GTATGCCGTATTGGAACTG
	SSC24-6R	TTCTGTGGTCCTGGAAGTA
	SSC24-7F	GCTGATCTGACCAGTTGC
	SSC24-8R	AGCTGTGGTGTTTGGATGACC
	SSC25-1F	GGATAAGGCACCAGCCAATA
	SSC25-2R	TTGACCTCCACTAGCTCCAGCCAAGCCTTCAAAGCCAGGCGAGTT
	SSC25-3F	GAATAGAGTAGATGCCGACCGGGAACCAGATGCTCGGTGTTCCTG
	SSC25-4R	GTGCGTAGATTTCATTGTG
	SSC25-5F	TCAAACAGCCGCTCCACA
	SSC25-6R	GCCACGCATCTGCTACCT
	SSC25-7F	GCAGGTGCTATACGTACAG
	SSC25-8R	GCGCTTGGACCGAATGATG
	SSC26-1F	CAGCATGTATCTGATTTCCTACTG
	SSC26-2R	GGTGGTAACTCAGGTGGTCG
	SSC26-3F	TATGCCTTCACGTGTCGTTG
	SSC26-4R	ACACGTCGTCCTAGAGCTGG
	SSC26-5F	CAACCGTCTCTGCTAGTGAC
	SSC26-6R	GCTTGACGATGCAGGAGAG
	SSC26-7F	CAGACAGGATCAGCACATGG
	SSC26-8R	GTGGTATATCGAGCACAACTG
	HYG-F	GGCTTGGCTGGAGCTAGTGGAGGTCAA
	HYG-R	GGTTCCCGGTCGGCATCTACTCTATTC
	YG-F	GATGTAGGAGGGCGTGGATATGTCCT
	HY-R	GTATTGACCGATTCCTTGCGGTCCGAA
	H855F	GTCGATGCGACGCAATCGT
	H856R	ATCAGCCCCACTTGTAGCAGTAGC
	H850F	TTCCTCCCTTTATTTCAGATTCAA
	H852R	ATGTTGGCGACCTCGTATTGG
	HT-matchF	TCGGTCAATACACTACATGGCGTG
	HT-matchR	GGATGAGGGCCACGAACGCCAGCAC
	HT-detectF	GCCGATCTTAGCCAGACGAG
	HT-detectR	GCGGTCGATGTGTCTGTCCTC
	HT-855F	GCTAACTGAAGTAGATGCCGACCG
	HT-856R	GCTACTGCTACAAGTGGGGCTGAT
Complementation assays	FgSSC20-CF	CGACTCACTATAGGGCGAATTGGGTACTCAAATTGGCGCAGCATGCAAGATTTTGGC
	FgSSC20-CR	CACCACCCCGGTGAACAGCTCCTCGCCCTTGCTCACAGCGTTAAGGTCCAGGTCCTC
	FgSSC21-CF	CGACTCACTATAGGGCGAATTGGGTACTCAAATTGGTCGACCGAGCTGGAAGATATG
	FgSSC21-CR	CACCACCCCGGTGAACAGCTCCTCGCCCTTGCTCACCTGGTGGAGTATGGCTGGCG
	FgSSC22-CF	CGACTCACTATAGGGCGAATTGGGTACTCAAATTGGGCGGTGATTGAGAATGGCCTT
	FgSSC22-CR	CACCACCCCGGTGAACAGCTCCTCGCCCTTGCTCACCATTCCCTTTCCCTGGATGCG
	FgSSC23-CF	CGACTCACTATAGGGCGAATTGGGTACTCAAATTGG TGTCCTGTCCCTGTGTTAGCC
	FgSSC23-CR	CACCACCCCGGTGAACAGCTCCTCGCCCTTGCTCACCTCGTTGTCGTCGTCGTCATTC
	FgSSC24-CF	CGACTCACTATAGGGCGAATTGGGTACTCAAATTGGCTGGAGGCAGCCTATACATTCAC
	FgSSC24-CR	CACCACCCCGGTGAACAGCTCCTCGCCCTTGCTCACGCTTAATCCTTGATCCCTCATCG
	FgSSC25-CF	CGACTCACTATAGGGCGAATTGGGTACTCAAATTGG TTCATGTTTGCGCTTCCTTCA
	FgSSC25-CR	CACCACCCCGGTGAACAGCTCCTCGCCCTTGCTCACCACATATACAGCGAACGCAGGTA
Overexpression	AME1-oe-PDL2-F	CAGATCTTGGCTTTCGTAGGAACCCAATCTTCACACTTCACTTCATCCTTCCCCTT
	AME1-oe-PDL2-R	ACCGTCATGGTCTTTGTAGTCAGCGTTAAGGTCCAGGTCC
	AME1-oe-1F	TGACATAGAACATATCGCAGAAAAGCT
	AME1-oe-2R	GTTTAGATTCCAAGTGTCTACTGCTGGCTCAGTGATTAGTGCAGCAGAAAGT
	RP27-F	GCGTAATACGACTCACTATAGGGC
	RP27-R	TTTGAAGATTGGGTTCCTACGAAAGC
	AME1-oe-3F	GCTTTCGTAGGAACCCAATCTTCAAATCCAACCACCTTCCATTTCTATTTCGATC
	AME1-oe-4R	TGCAAGTTGGCTGAGTCCTT
	AME1-oe-5F	CTCAAAAATATGCAAGCCAGAATGTGT
	AME1-oe-6R	GCATGGAGCCGCTCTTTATCT
	AME1-oe-7F	TGCCATGACACAAATTACAGAAGAACT
	AME1-oe-8R	AGACTATTGTCACCCGAACCC
	RP27-GEN-F	GCCCTATAGTGAGTCGTATTACGCGAGGTTGCGATTTCTCTGCCGTATCTG
	GEN-R	GCCAGCAGTAGACACTTGGAATCTAAAC
	FG1G36140-1F	TGAGTGTTGGTGTGATTTATGC
	FG1G36140-2R	GAACTGGTCGCCTTGTTTC
	RP27-L1-F	GAAACAAGGCGACCAGTTCGCGTAATACGACTCACTATAGGGC
	RP27-L1-R	TTTGAAGATTGGGTTCCTACGAAAGC
	FgTAD2-oe-F	GCTTTCGTAGGAACCCAATCTTCAAAATGGGAGTTCTCCAGTCACTTGGCC
	FgTAD2-oe-R	CCAGGCTCCTTTCAAATAAATCAGACTAGACATTGGTGCGATCTGCC
	FgTAD3-oe-F	GCTTTCGTAGGAACCCAATCTTCAAAATGTCCACCGAACTGGCTCCTGAGG
	FgTAD3-oe-R	CCAGGCTCCTTTCAAATAAATCAGACTAAACATGAGTGATGGGATCAAGAG
	FG1G36140-3F	TCTGATTTATTTGAAAGGAGCCTGG
	FG1G36140-4R	GAGAATCTCGTATGTGTCCAGTTGG
	FG1G36140-7F	GTGAGCCTTGTAGATCGATGC
	FG1G36140-8R	CTGACGAAACAGCCATACATG
	FGTAD2-qRT-F	CCTGTTGGGTGCGTTCTTGTTCAT
	FGTAD2-qRT-R	GGGGTAAGATAGCAAAGCACCGAGC
	GAPDH-F	TCTTAGGGCGATGCAGCAAA
	GAPDH-R	CTTGGTCCGGTCGAGAATCC
Site-directed mutagenesis	T2SSil-P-1F	GGGGATAGTCGGTCGTGGTCATGCTCTTGGTCGCTGATGGGGA
	T2SSil-P-2R	TACGACAAAGACGTGTCACGC
	T2SSil-P-SF	GCGTGACACGTCTTTGTCGTATTGGCAACTCAAACAGCAGCG
	T2SSil-P-SR	TACGACAAAGACGTGTCACGC
	T2SSil-P-3F	CGTCCGCAATGTGTTATTAAGTCGAC TCTATAACGGACGCCCCACCC
	T2SSil-P-4R	TATCCCAACCTTCTCCCACGC
	T2SSil-P-7F	GCTGGGGGGTTGGTTTTCTTTA
	T2SSil-P-8R	TGCTCGCGCTGTAGCAGTCTTC
	FgTAD2MM-1F	TCATACTTTTCGTGGCAGAAGG
	FgTAD2MM-2R	GGACGACTAAACCAAAATAGGCATTCAAGTGCGACTATTGATTGATCCG
	FgTAD2MM-3F	GTACTAAAATCCAGATCCCCCGAATTAAGCACATCGTTAGAGCACATTAT
	FgTAD2MM-4R	CGCTGTAGCAGTCTTCAAATCAA
	FgTAD2MM-5F	AACAAAACATCAAGGAGTGGCAAT
	FgTAD2MM-6R	TTGGAAGAAGCAATCTCTCACCAA
	FgTAD2MM-7F	ATGAGCCAGTCCCAGGTAAAGAA
	FgTAD2MM-8R	GCGATATCATAGAAGCCCACG
	FgTAD2-3M-F	GGTCGTGGTCAGACTTTTCG
	FgTAD2-3M-R	CGAAAAGTCTGACCACGACC
	FgTAD2-4M-F	GGAGAGATTGCAGACTGTTGGAA
	FgTAD2-4M-R	TTCCAACAGTCTGCAATCTCTCC
	FgTAD2-6M-F	TATCTGCAGCCTCATTGTGGG
	FgTAD2-6M-R	CCCACAATGAGGCTGCAGATA
	FgTAD2-7M-F	GAAAGGCTTACCAGATCAAGAGCTG
	FgTAD2-7M-R	CAGCTCTTGATCTGGTAAGCCTTTC
	FgTAD2M1, 2, 3L-1F	TCATACTTTTCGTGGCAGAAGG
	FgTAD2M1, 2, 3L-2R	GGACGACTAAACCAAAATAGGCATTCAAGTGCGACTATTGATTGATCCG
	FgTAD2M1, 2, 3L-3F	ACGTCCGCAATGTGTTATTAAGTCGACAATTCAACAAGTAGTGATTCAGCGG
	FgTAD2M1, 2, 3L-4R	ACTTTAGCGTTAAGAGCGAAAGACC
	FgTAD2M1, 2, 3L-7F	ATACAACCTTCCACACTATGCCG
	FgTAD2M1, 2, 3L-8R	GCGATATCATAGAAGCCCACG
	FgTAD2M1, 2, 3L-1MF	GGAGAACTCCGAGCTTGTCTG
	FgTAD2M1, 2, 3L-1MR	CAGACAAGCTCGGAGTTCTCC
	FgTAD2M1, 2, 3L-2MF	CCAGGGAGCACCCGGCCAAAGAGACGGCGTATAGCCTTTGCAC
	FgTAD2M1, 2, 3L-2MR	CTCTTTGGCCGGGTGCTCCCTGGCGAGGGTGACAGCGTCAC
	FgTAD2M1, 2, 3L-3MF	GGTCGTGGTGAGACTTTTCG
	FgTAD2M1, 2, 3L-3MR	CGAAAAGTCTCACCACGACC
	AME1-S531A-F	TCGGGTTCGCTCTAGCAGCTCGAGCCATCT
	AME1-S531A-R	GCTGCTAGAGCGAACCCGACAAGGGACACT
	AME1-D589A-F	TACTCTGAGAGCGCTTATCTCCTTGGATTCTTATATCGTACTTCC
	AME1-D589A-R	CCAAGGAGATAAGCGCTCTCAGAGTAGACGTTGACC
	AME1-H629A-F	CGAACGGGGCTTTGCGTTATTCACTCCTTGTTGG
	AME1-H629A-R	TAACGCAAAGCCCCGTTCGCAAGGTTGCT
	AME1-V408T-F	ACTATTGCTATCAACGGTTGGGTAACG
	AME1-V408T-R	CGTTACCCAACCGTTGATAGCAATAGTCAAGCGAAGGCGTCGAG
	AME1-MV500-501KN-F	TGGGGAAAAATCGCGCCGAGAAAGCCG
	AME1-MV500-501KN-R	CTCGGCGCGATTTTTCCCCATGCTCCAGGGGTT
	AME1-E546A, R548A-F	CTGATGATACTTGCTGCTCGTGCTCAGTTTGG
	AME1-E546A, R548A-R	AATCGATGAGACCAAACTGAGCACGAGCAGCAAGTA
	FgTAD3-M120I-A1F	GCCGGTAATCATGTCGCTGG
	FgTAD3-M120I-A1R	AGTTCATAAATGACACTGCTGTG
	FgTAD3-M120I-B1F	CACAGCAGTGTCATTTATGAACT
	FgTAD3-M120I-B1R	TTGACCTCCACTAGCTCCAGCCAAGCCCCTTTCGTGGCATGCTGAGTC
	FgTAD3-M120I-A2F	GAATAGAGTAGATGCCGACCGCGGGTTGCCTGTGCGTGCTGTAACTT
	FgTAD3-M120I-B2F	TGAATGCCTATTTTGGTTTAGTCGTCC
	FgTAD3-M120I-B2R	TAATTCGGGGGATCTGGATTTTAGTACTG
	FgTAD3-A1F	GCCGGTAATCATGTCGCTGG
	FgTAD3-A2R	TTGACCTCCACTAGCTCCAGCCAAGCCCCTTTCGTGGCATGCTGAGTC
	FgTAD3-B1F	CGTCCGCAATGTGTTATTAAGTCGACGCCTGTGCGTGCTGTAACTT
	FgTAD3-B2R	GCAGCTGCATTACATATGGATGAG
	FgTAD3-E8A-A2R	AACTGGCTCCTGCGGTCTCCCTCAC
	FgTAD3-E8A-A3F	GTGAGGGAGACCGCAGGAGCCAGTTCGGTGGACATTTTGTCTGGAGTGC
	FgTAD3-E241D-A2R	ATCGGCGACGCTATCGGAGCTGTAA
	FgTAD3-E241D-A3F	TTACAGCTCCGATAGCGTCGCCGATCCCGGTTTCTTTAGCTTGTAAAGC
	FgTAD3-E241A-A2R	ATCGGCGCAGCTATCGGAGCTGTAA
	FgTAD3-E241A-A3F	ACAGCTCCGATAGCTGCGCCGATCCCGGTTTCTTTAGCTTGTAAAGC
	FgTAD3-K198Q-A2R	CACCGTATATCGGCAGAACAACCCC
	FgTAD3-K198Q-A3F	GGGGTTGTTCTGCCGATATACGGTGGGCCAAAACTGTGAAGACCACATG
	FgTAD3-K198R-A2R	CACCGTATATCGGCGGAACAACCCC
	FgTAD3-K198R-A3F	GGGGTTGTTCCGCCGATATACGGTGGGCCAAAACTGTGAAGACCACATG
Y2H assays	T2M1-BD-F	CATATGGCCATGGAGGCCGAATTCATGGGAGTTCTCCAGTCACTTGG
	T2M4-BD-F	CATATGGCCATGGAGGCCGAATTCATGCAATCTCTCCAGAATCGACTTA
	T2-BD-R	GGCCGCTGCAGGTCGACGGATCCCTAGACATTGGTGCGATCTGCC
	T3-AD-F	GGCCATGGAGGCCAGTGAATTCATGTCCACCGAACTGGCTCCTG
	T3-N-AD-R	TGCAGCTCGAGCTCGATGGATCCCTATAAGGGGTTGTTCTTCCGATATACG
	T3-C-AD-F	GGCCATGGAGGCCAGTGAATTCATGGGACCACACCCTAGTATAGTAGCC
	T3-AD-R	TGCAGCTCGAGCTCGATGGATCCCTAAACATGAGTGATGGGATCAAGAGG
	AME1-BD-F	CATATGGCCATGGAGGCCGAATTCATGACCCGCGGCGGGCGAACAAGTT
	AME1-BD-R	GGCCGCTGCAGGTCGACGGATCCCTAAGCGTTAAGGTCCAGGTCCTCCCAATG
	AME1-AD-F	GGCCATGGAGGCCAGTGAATTCATGACCCGCGGCGGGCGAACAAGTT
	AME1-AD-F	TGCAGCTCGAGCTCGATGGATCCCTAAGCGTTAAGGTCCAGGTCCTCCCAATG
	SsTAD3-AD-F	TACCCATACGACGTACCAGATTACGCTATGAATAGAGATCTCACTAGCAAGAAGG
	SsTAD3-AD-R	TTTCAGTATCTACGATTCATCTGCAGTTAGGCATGTACATTCGTATGCGG
	T3-H114Y-AD-1R	GGTTTTAAGGTAGGCAGGCA
	T3-H114Y-AD-2F	GGTGATCTGCCTGCCTACCTTAAAACCCAGTTCATG
	T3-M120I-AD-1R	CAGTGTCATTTATGAACTGGGTT
	T3-M120I-AD-2F	AACCCAGTTCATAAATGACACTG
	T3-H130Y-AD-1R	CTTCGCTGTATAAATCTGGC
	T3-H130Y-AD-2F	CTGTGGGCCGCCAGATTTATACAGCGAAGTCGACT
	T3-P178L-AD-1R	TGTGATGTTAGCGCAAGCA
	T3-P178L-AD-2F	ATCCCCCTGCTTGCGCTAACATCACAAGTACAAG
	T3-H343Y-AD-1R	AAGCTCAAGGCCATAACAGAGATA
	T3-H343Y-AD-2F	GACGGCTATCTCTGTTATGGCCTTGAGCTTTATGTC
	T3-M359I-AD-1R	CGAGAATGGAGTATGCCTATAGAGC
	T3-M359I-AD-2F	GCTCTATAGGCATACTCCATTCTCG
	FgTAD3-RIP-A1F	CCTACATCTGGCTCGTTTCACC
	FgTAD3-RIP-A1R	GACCTCAGGAGCCAGTTCGGTGGACTACCTTTCGTGGCATGCTGAGTC
	FgTAD3-RIP-BF	CTCCTCTTGATCCCATCACTCATGTTTAGTGAATGCCTATTTTGGTTTAGTCGTCC
	FgTAD3-RIP-BR	TAATTCGGGGGATCTGGATTTTAGTACTG
	FgTAD3-PIR-A2F	CCAGTACTAAAATCCAGATCCCCCGAATTAGCCTGTGCGTGCTGTAACTT
	FgTAD3-RIP-A2R	CAGGCTTTGGTTGATACAGACACC
	FgTAD3-Repeat-1F	GCCGGTAATCATGTCGCTGG
	FgTAD3-Repeat-1R	AATCGTCGCATCTAGTCCGTCC
	FgTAD3-RIP-5F	CGTTCCATCGGCACTAT
	FgTAD3-RIP-6R	TCCACGCCTCATTCCTT
	FgTAD3-7F	CCAACAGGTTAGCAATGAAGTTG
	FgTAD3-8R	CCAAAGATCCTTGCTCCTCTCACC
Ectopic expression	FgTAD2-PFL7-F	CAGATCTTGGCTTTCGTAGGAACCCAATCTTCAATGGGAGTTCTCCAGTCACTTGGCCT
	FgTAD2-PFL7-R	CTTTATAATCACCGTCATGGTCTTTGTAGTCCACAGCAATGAGACTTCTGCTCATC
	FgTAD3-PDL2-F	CAGATCTTGGCTTTCGTAGGAACCCAATCTTCAATGTCCACCGAACTGGCTCCTG
	FgTAD3-PDL2-R	CACCACCCCGGTGAACAGCTCCTCGCCCTTGCTCACATTAAACATTGAACTAGGGTTC
TAD2-FLAG expression in situ	FgTAD2-A1F	ATGGGAGTTCTCCAGTCACTTGGC
	FLAG-A1R	AGTGTCACAGGCGTGCTCTTCTTTTACTTGTCATCGTCATCCTTGTAATC
	FgTAD2-B1F	GATTACAAGGATGACGATGACAAGTAAAAGAAGAGCACGCCTGTGACACT
	FgTAD2-B1R	TTGACCTCCACTAGCTCCAGCCAAGCCTTGCCACATCCCTTCCACGAA
	FgTAD2-A2F	CGTCCGCAATGTGTTATTAAGTCGACGTAACAGCGTTTCGATTTCCAG
	FgTAD2-A2R	TGTAGTAGCCATTGCACTTGTC
	FgTAD2-7F	AAGAAGCACAAGAAAAGACTCACCG
5’-RACE assays	FgTAD2-S-GSP1	GTAAGATAGCAAAGCACCG
	FgTAD2-S-GSP2	CCGTCCATTATGAACAAGAACGCACC
	FgTAD2-L-GSP1	TATTGGCAACTCAAACAGC
	FgTAD2-L-GSP2	ATTGCTGGTTTCGACTTGTCGCTTAG
	UAP	CUACUACUACUAGGCCACGCGTCGACTAGTAC
	AUAP	CUACUACUACUAGGCCACGCGTCGACTAGTACGGGIIGGGIIGGGIIG
pRSFDuet-1 vector for E. coli mRNA editing	PRSFDuet-4M-MCS2-F	TTAAGTATAAGAAGGAGATATACATATGCAGAGCCTGCAGAACCG
	PRSFDuet-4M-MCS2-R2	TACCGACGTCAGCGATCGCGTGGCCGGCCTTAGTGGTGGTGGTGGTGGTGCAC
	PRSFDuet-T3-MCS2-F	CCGGCCACGCGATCGCTGACGTCAAGGAGATATACATATGAGCACCGAACTGGCGCC
	PRSFDuet-T3-MCS2-R	CAAATTTCGCAGCAGCGGTTTCTTTTTACACGTGGGTAATCGGATCCAGC
	PRS-MCS1-F	GGATCTCGACGCTCTCCCT
	PRS-MCS1-R	GATTATGCGGCCGTGTACAA
	PRS-MCS2-F	TTGTACACGGCCGCATAATC
	PRS-MCS2-R	GCTAGTTATTGCTCAGCGG
pYES2 vector for yeast mRNA editing	pYES2-AME1-F	TCACTATAGGGAATATTAAGCTTCTACGCAAAAACGGCATCATG
	pYES2-AME1-R	CCCTCTAGATGCATGCTCGAGCTAAGCGTTAAGGTCCAGGTCC
	pYES2-M4-FgTAD2-F	TCACTATAGGGAATATTAAGCATGCAATCTCTCCAGAATCGACT
	pYES2-M4-FgTAD2-R	CCCTCTAGATGCATGCTCGAGCTAGACATTGGTGCGATCTGCCAG
	pYES2-FgTAD3-F	TCACTATAGGGAATATTAAGCATGTCCACCGAACTGGCTC
	pYES2-FgTAD3-R	CCCTCTAGATGCATGCTCGAGCTAAACATGAGTGATGGGATCAAGAG
	pYES2-Leu2-F	GAATTAATTCTCATCTTTGACAGCTAACTGTGGGAATACTCAGGTATCG
	pYES2-Leu2-R	ATAATGCCTTTAGCGGCTTAACTGTCCGGTCGAAATTCCCCTACC
	pYES2-TRP1-F	GAATTAATTCTCATCTTTGACAGCTTTGTACTGAGAGTGCACCATAGATC
	pYES2-TRP1-R	ATAATGCCTTTAGCGGCTTAACTGTCCTGATGCGGTATTTTCTCCTT
pCMV-Blank vector for human cell lines mRNA editing	AME1-SV40-R	CAGGCTGCGCAACTGTTGGGAAGGGCGACTAAGCGTTAAGGTCCAGGTCC
	SV40-F	TCGCCCTTCCCAACAGTTG
	Sv40-R	TTAAGATACATTGATGAGTTTGGACAAACCAC
	proCMV-SV40-F	GTGGTTTGTCCAAACTCATCAATGTATCTTAATCAATTACGGGGTCATTAGTTCATAGC
	proCMV-R	GGTGGAGCTCCAGCTTTTGT
	proCMV-4M-F	ACTAAAGGGAACAAAAGCTGGAGCTCCACCATGCAATCTCTCCAGAATCGACT
	T2-4M-SV40-R	TCAGGCTGCGCAACTGTTGGGAAGGGCGACTAGACATTGGTGCGATCTGC
	proCMV-FgTAD3-F	ACTAAAGGGAACAAAAGCTGGAGCTCCACCATGTCCACCGAACTGGCTC
	FgTAD3-SV40-R	TTCTAGACTCGAGAGATCTGTCGACGATATCTCAACTCCGGAGCTGACAT
	Actin-qRT-F	ATCCACGTCACCACTTTCAA
	Actin-qRT-R	TGCTTGGAGATCCACATTTG
	FgTAD3-qRT-F	AACCCACCCAATCTCGATTAC
	FgTAD3-qRT-R	CAGAGATAGCCGTCCTTGTTC
	FgTAD3-RIP-qRT-F	GCTGTAATCGTCCAGAGAGATG
	FgTAD3-RIP-qRT-R	CTCAAGGCCATGACAGAGATAG
Sanger sequencing validates RNA editing events	FG4G10320-Chr4:2260922-F	GCTGCCCACTCGATACTTCTT
	FG4G10320-Chr4:2260922-R	GCACTCACGCTCATTTCCATCTT
	FG1G39700-Chr1:8582838-F	GCACAGCTTCTCTCAGACATGTT
	FG1G39700-Chr1:8582838-R	CTGGTGTCTTGGAAATACGAACATT
	FG1G03880-Chr1:820767-F	CATCCAGTACACCCCTAGCATT
	FG1G03880-Chr1:820767-R	TGATTTGTTTTCTCCTCACCATTGGT
	FG2G06060-Chr2:1288216-F	TTGCAGCCCCTATGGATGGTAT
	FG2G06060-Chr2:1288216-R	AGAAGAGACATTTGGGAGGCATT
	FG2G06780-Chr2:1423071-Chr2:1422674-F	ACAAGATGGCTCCTTTTTACCGATAT
	FG2G06780-Chr2:1423071-Chr2:1422674-R	GGCGCAGCGAGATTGTATGAT
	FG1G05060-Chr1:1089772-F	CCGCAGACAATCCCTCCAGTT
	FG1G05060-Chr1:1089772-R	CGTAGCCCAAATTTCGGTCATT
	FG4G17820-Chr4:3899326-F	CATTGGCGCCGATACCCTAT
	FG4G17820-Chr4:3899326-R	CCTTTTCCAGACCCGCATCTT
	FG2G38150-Chr2:7847741-F	CACCAATCGGGTCATATTATGCTT
	FG2G38150-Chr2:7847741-R	GTCCAGCGTGGGGAACAATT
	FG1G12710-Chr1:2725048-F	GTAAAGGATCAGCTGGCAGATGAT
	FG1G12710-Chr1:2725048-R	GCTTGCTGGCTGTGATAGTCAT
	FG4G24510-Chr4:5356484-F	TCTCATGAGCGAGCTTGAAATCAT
	FG4G24510-Chr4:5356484-R	GGGCAGAGTCCAAGTTAGTCATT
	FG1G07990-Chr1:1688956-F	CGCCCTCGAATATGTGAGACTT
	FG1G07990-Chr1:1688956-R	GTTGGTTCCTTTCCCTGACGAT
