# Supplementary material for: Unveiling the A-to-I mRNA editing machinery and its regulation and evolution in fungi
Source: Nat Commun. 2024 May 10;15:3934. doi: 10.1038/s41467-024-48336-8 (PMC11087585; doi:10.1038/s41467-024-48336-8)
Supplement: Supplementary file 8 — Supplementary Data 5 [file 41467_2024_48336_MOESM8_ESM.xlsx]

## Sheet: Data-5
Supplementary Data-5. Information of Illumina DNA- and RNA-Seq data used in this study.
Type of data	Library method	Sample name	Sample description	Reads length	Reads count	SRA_Run	Reference
DNA-Seq	-	PH-1_YL	Perithecia of PH-1 strain YL lab stock from carrot agar plates 7 days post-fertilization	2×101 bp	33466822	SRR3030980	Liu et al. (2016)
Strand-specific RNA-Seq	poly(A) selection	A-CK-1	Perithecia of FG1G36140 deletion mutant from carrot agar plates 7 days post-fertilization, biological replicate 1	2×150 bp	26203384	SRR26155793	This study
Strand-specific RNA-Seq	poly(A) selection	A-CK-2	Perithecia of FG1G36140 deletion mutant from carrot agar plates 7 days post-fertilization, biological replicate 2	2×150 bp	30786606	SRR26155792	This study
Strand-specific RNA-Seq	poly(A) selection	A-M1-FgTAD2-oe-3	Perithecia of M1-FgTAD2-oe mutant from carrot agar plates 7 days post-fertilization, biological replicate 1	2×150 bp	25937396	SRR26155781	This study
Strand-specific RNA-Seq	poly(A) selection	A-M1-FgTAD2-oe-8	Perithecia of M1-FgTAD2-oe mutant from carrot agar plates 7 days post-fertilization, biological replicate 2	2×150 bp	57254592	SRR26155770	This study
Strand-specific RNA-Seq	poly(A) selection	A-FgTAD3-oe-11	Perithecia of FgTAD3-oe mutant from carrot agar plates 7 days post-fertilization, biological replicate 1	2×150 bp	27624908	SRR26155759	This study
Strand-specific RNA-Seq	poly(A) selection	A-FgTAD3-oe-9	Perithecia of FgTAD3-oe mutant from carrot agar plates 7 days post-fertilization, biological replicate 2	2×150 bp	28897632	SRR26155754	This study
Strand-specific RNA-Seq	poly(A) selection	B-WT-1	Perithecia of PH-1 from carrot agar plates 7 days post-fertilization, biological replicate 1	2×150 bp	27589058	SRR26155753	This study
Strand-specific RNA-Seq	poly(A) selection	B-WT-2	Perithecia of PH-1 from carrot agar plates 7 days post-fertilization, biological replicate 2	2×150 bp	23636522	SRR26155752	This study
Strand-specific RNA-Seq	poly(A) selection	B-T2S-sil-P-1	Perithecia of T2S-sil-P mutant from carrot agar plates 7 days post-fertilization, biological replicate 1	2×150 bp	21830214	SRR26155791	This study
Strand-specific RNA-Seq	poly(A) selection	B-T2S-sil-P-2	Perithecia of T2S-sil-P mutant from carrot agar plates 7 days post-fertilization, biological replicate 2	2×150 bp	27118080	SRR26155790	This study
Strand-specific RNA-Seq	poly(A) selection	B-mat1-1-1-rep1	Perithecia of mat1-1-1 mutant from carrot agar plates 7 days post-fertilization, biological replicate 1	2×150 bp	28680904	SRR26155789	This study
Strand-specific RNA-Seq	poly(A) selection	B-mat1-1-1-rep2	Perithecia of mat1-1-1 mutant from carrot agar plates 7 days post-fertilization, biological replicate 2	2×150 bp	30396680	SRR26155788	This study
Strand-specific RNA-Seq	poly(A) selection	B-mat1-2-1-rep1	Perithecia of mat1-2-1 mutant from carrot agar plates 7 days post-fertilization, biological replicate 1	2×150 bp	32367726	SRR26155787	This study
Strand-specific RNA-Seq	poly(A) selection	B-mat1-2-1-rep2	Perithecia of mat1-2-1 mutant from carrot agar plates 7 days post-fertilization, biological replicate 2	2×150 bp	40796798	SRR26155786	This study
Strand-specific RNA-Seq	poly(A) selection	C-WT-1	Perithecia of PH-1 from carrot agar plates 7 days post-fertilization, biological replicate 1	2×150 bp	28059948	SRR26155785	This study
Strand-specific RNA-Seq	poly(A) selection	C-WT-2	Perithecia of PH-1 from carrot agar plates 7 days post-fertilization, biological replicate 2	2×150 bp	28276696	SRR26155784	This study
Strand-specific RNA-Seq	poly(A) selection	C-T3S-del-P-1	Perithecia of T3S-del-P mutant from carrot agar plates 7 days post-fertilization, biological replicate 1	2×150 bp	30777924	SRR26155783	This study
Strand-specific RNA-Seq	poly(A) selection	C-T3S-del-P-2	Perithecia of T3S-del-P mutant from carrot agar plates 7 days post-fertilization, biological replicate 2	2×150 bp	28640626	SRR26155782	This study
Strand-specific RNA-Seq	poly(A) selection	C-T3-M120I	Perithecia of FgTAD3-M120I mutant from carrot agar plates 7 days post-fertilization	2×150 bp	28244056	SRR26155780	This study
Strand-specific RNA-Seq	poly(A) selection	M4-T2-AME1-oe-5	24 h vegetative hyphae of M4-T2-AME1-oe from liquid YEPD cultures, biological replicate 1	2×150 bp	28386516	SRR26155779	This study
Strand-specific RNA-Seq	poly(A) selection	M4-T2-AME1-oe-6	24 h vegetative hyphae of M4-T2-AME1-oe from liquid YEPD cultures, biological replicate 2	2×150 bp	29065132	SRR26155778	This study
Strand-specific RNA-Seq	poly(A) selection	AME1-oe-3	24 h vegetative hyphae of AME1-oe from liquid YEPD cultures, biological replicate 1	2×150 bp	28707028	SRR26155777	This study
Strand-specific RNA-Seq	poly(A) selection	AME1-oe-7	24 h vegetative hyphae of AME1-oe from liquid YEPD cultures, biological replicate 2	2×150 bp	28247342	SRR26155776	This study
Strand-specific RNA-Seq	poly(A) selection	M1-T2-AME1-oe-6	24 h vegetative hyphae of M1-T2-AME1-oe from liquid YEPD cultures, biological replicate 1	2×150 bp	28733126	SRR26155775	This study
Strand-specific RNA-Seq	poly(A) selection	M1-T2-AME1-oe-8	24 h vegetative hyphae of M1-T2-AME1-oe from liquid YEPD cultures, biological replicate 2	2×150 bp	32717398	SRR26155774	This study
Strand-specific RNA-Seq	poly(A) selection	T3-AME1-oe-11	24 h vegetative hyphae of T3-AME1-oe from liquid YEPD cultures, biological replicate 1	2×150 bp	29194946	SRR26155773	This study
Strand-specific RNA-Seq	poly(A) selection	T3-AME1-oe-25	24 h vegetative hyphae of T3-AME1-oe from liquid YEPD cultures, biological replicate 2	2×150 bp	29168668	SRR26155772	This study
Strand-specific RNA-Seq	poly(A) selection	ssc20(AME1)-sex-60h-1	Sexual tissue of ssc20(AME1) mutant from carrot agar plates 60 h post-fertilization, biological replicate 1	2×150 bp	21752792	SRR26155771	This study
Strand-specific RNA-Seq	poly(A) selection	ssc20(AME1)-sex-60h-2	Sexual tissue ssc20(AME1) mutant from carrot agar plates 60 h post-fertilization, biological replicate 2	2×150 bp	25897150	SRR26155769	This study
Strand-specific RNA-Seq	poly(A) selection	ssc23-sex-60h-1	Sexual tissue of ssc23 mutant from carrot agar plates 60 h post-fertilization, biological replicate 1	2×150 bp	19843696	SRR26155768	This study
Strand-specific RNA-Seq	poly(A) selection	ssc23-sex-60h-2	Sexual tissue of ssc23 mutant from carrot agar plates 60 h post-fertilization, biological replicate 2	2×150 bp	20923040	SRR26155767	This study
Strand-specific RNA-Seq	poly(A) selection	WT-sex-60h-1	Sexual tissue of PH-1 from carrot agar plates 60 h post-fertilization, biological replicate 1	2×150 bp	19419316	SRR26155766	This study
Strand-specific RNA-Seq	poly(A) selection	WT-sex-60h-2	Sexual tissue of PH-1 from carrot agar plates 60 h post-fertilization, biological replicate 2	2×150 bp	25939004	SRR26155765	This study
Strand-specific RNA-Seq	poly(A) selection	ssc20(AME1)-sex-6d	Perithecia of ssc20(AME1) mutant from carrot agar plates 6 days post-fertilization	2×150 bp	24922246	SRR26155764	This study
Strand-specific RNA-Seq	poly(A) selection	INVSc1+AME1-FgTAD2-FgTAD3-RNA	Yeast INVSc strain cells expressing AME1, FgTAD2 and FgTAD3	2×150 bp	27666368	SRR26155763	This study
Strand-specific RNA-Seq	Ribosomal RNA Depletion	BL21+AME1-FgTAD2-FgTAD3-RNA	E. coli BL21 strain cells expressing AME1, FgTAD2 and FgTAD3	2×150 bp	17998564	SRR26155762	This study
DNA-Seq	-	INVSc1+AME1-FgTAD2-FgTAD3-DNA	Yeast INVSc strain cells expressing AME1, FgTAD2 and FgTAD3	2×150 bp	22629126	SRR26155761	This study
DNA-Seq	-	BL21+AME1-FgTAD2-FgTAD3-DNA	E. coli BL21 strain cells expressing AME1, FgTAD2 and FgTAD3	2×150 bp	16896142	SRR26155760	This study
RIP-Seq	-	rip-M4-FgTAD2-Input-1	Perithecia of FgTAD2-3×FLAG mutant from carrot agar plates 7 days post-fertilization, biological replicate 1	2×150 bp	56821620	SRR26155758	This study
RIP-Seq	-	rip-M4-FgTAD2-IP-1	Perithecia of FgTAD2-3×FLAG mutant from carrot agar plates 7 days post-fertilization, biological replicate 1	2×150 bp	49131990	SRR26155757	This study
RIP-Seq	-	rip-M4-FgTAD2-Input-2	Perithecia of FgTAD2-3×FLAG mutant from carrot agar plates 7 days post-fertilization, biological replicate 2	2×150 bp	58447498	SRR26155756	This study
RIP-Seq	-	rip-M4-FgTAD2-IP-2	Perithecia of FgTAD2-3×FLAG mutant from carrot agar plates 7 days post-fertilization, biological replicate 2	2×150 bp	14967908	SRR26155755	This study
Strand-specific RNA-Seq	poly(A) selection	sex_1-dpf	Mating cultures of PH-1 sampled 1 day post-fertilization	2×150 bp	2.03653e+07	SRR23013266	Xin et al. (2023)
Strand-specific RNA-Seq	poly(A) selection	sex_2-dpf	Mating cultures of PH-1 sampled 2 day post-fertilization	2×150 bp	2.21316e+07	SRR23013265	Xin et al. (2023)
Strand-specific RNA-Seq	poly(A) selection	sex_3-dpf	Mating cultures of PH-1 sampled 3 day post-fertilization	2×150 bp	2.03751e+07	SRR23013264	Xin et al. (2023)
Strand-specific RNA-Seq	poly(A) selection	sex_4-dpf	Mating cultures of PH-1 sampled 4 day post-fertilization	2×150 bp	2.22495e+07	SRR23013263	Xin et al. (2023)
Strand-specific RNA-Seq	poly(A) selection	sex_5-dpf	Mating cultures of PH-1 sampled 5 day post-fertilization	2×150 bp	2.4036e+07	SRR23013262	Xin et al. (2023)
Strand-specific RNA-Seq	poly(A) selection	sex_6-dpf	Mating cultures of PH-1 sampled 6 day post-fertilization	2×150 bp	2.60311e+07	SRR23013261	Xin et al. (2023)
Strand-specific RNA-Seq	poly(A) selection	sex_7-dpf	Mating cultures of PH-1 sampled 7 day post-fertilization	2×150 bp	2.72457e+07	SRR23013260	Xin et al. (2023)
Strand-specific RNA-Seq	poly(A) selection	sex_8-dpf	Mating cultures of PH-1 sampled 8 day post-fertilization	2×150 bp	2.6749e+07	SRR23013259	Xin et al. (2023)
Strand-specific RNA-Seq	rRNA depletion	wt-Hy24h-1	24 h vegetative hyphae of PH-1 from liquid YEPD cultures, biological replicate 1	2×150 bp	37385476	SRR2182495	Liu et al. (2016)
Strand-specific RNA-Seq	rRNA depletion	wt-Hy24h-2	24 h vegetative hyphae of PH-1 from liquid YEPD cultures, biological replicate 2	2×150 bp	35940524	SRR2182497	Liu et al. (2016)
Strand-specific RNA-Seq	rRNA depletion	wt-Sex8d-1	Perithecia of PH-1 from carrot agar plates 8 days post-fertilization, biological replicate 1	2×150 bp	37139802	SRR2182499	Liu et al. (2016)
Strand-specific RNA-Seq	rRNA depletion	wt-Sex8d-2	Perithecia of PH-1 from carrot agar plates 8 days post-fertilization, biological replicate 2	2×150 bp	41287404	SRR2182501	Liu et al. (2016)
Liu H, et al. Genome-wide A-to-I RNA editing in fungi independent of ADAR enzymes. Genome Res 26, 499-509 (2016).
Xin K, et al. Experimental evidence for the functional importance and adaptive advantage of A-to-I RNA editing in fungi. Proc Natl Acad Sci U S A 120, e2219029120 (2023).
