# Supplementary material for: Unveiling the A-to-I mRNA editing machinery and its regulation and evolution in fungi
Source: Nat Commun. 2024 May 10;15:3934. doi: 10.1038/s41467-024-48336-8 (PMC11087585; doi:10.1038/s41467-024-48336-8)
Supplement: Supplementary file 9 — Supplementary Data 6 [file 41467_2024_48336_MOESM9_ESM.xlsx]

## Sheet: Data-6
Supplementary Data-6. Information of Ame1 orthologs used for phylogeny.
Taxa	Species	Accession number
Chytridiomycetes	Gaertneriomyces semiglobifer	KAI9007331.1
Chytridiomycetes	Phlyctochytrium arcticum	KAI9099872.1
Chytridiomycetes	Spizellomyces punctatus	XP_016607905.1
Chytridiomycetes	Thoreauomyces humboldtii	KAJ3011758.1
Chytridiomycetes	Geranomyces michiganensis	KAJ3151625.1
Chytridiomycetes	Powellomyces hirtus	KAI8912266.1
Chytridiomycetes	Fimicolochytrium jonesii	XP_052922577.1
Agaricomycetes	Sistotremastrum niveocremeum	KZS91057.1
Agaricomycetes	Fomitiporia mediterranea	XP_007267870.1
Agaricomycetes	Coniferiporia weirii	KAI5121650.1
Agaricomycetes	Sphaerobolus stellatus	KIJ41222.1
Agaricomycetes	Gautieria morchelliformis	KAF8531467.1
Agaricomycetes	Ramaria rubella	KAF8587400.1
Agaricomycetes	Thelephora ganbajun	KAF9646388.1
Agaricomycetes	Jaapia argillacea	KDQ61026.1
Agaricomycetes	Gloeophyllum trabeum	XP_007863527.1
Agaricomycetes	Heliocybe sulcata	TFK55096.1
Agaricomycetes	Vararia minispora	KAI0029380.1
Agaricomycetes	Amylostereum chailletii	KAI0320742.1
Agaricomycetes	Fibroporia radiculosa	XP_012181381.1
Agaricomycetes	Epithele typhae	XP_047883865.1
Agaricomycetes	Punctularia strigosozonata	XP_007385514.1
Agaricomycetes	Plicaturopsis crispa	KII88350.1
Agaricomycetes	Piloderma croceum	KIM87242.1
Agaricomycetes	Agrocybe chaxingu	KAJ3505360.1
Agaricomycetes	Lepista nuda	KAF9469166.1
Agaricomycetes	Coniophora puteana	XP_007764680.1
Agaricomycetes	Hydnomerulius pinastri	KIJ69262.1
Taphrinomycotina	Saitoella complicata	XP_019027479.1
Taphrinomycotina	Protomyces lactucae-debilis	XP_040727059.1
Taphrinomycotina	Taphrina deformans	CCG83907.1
Taphrinomycotina	Schizosaccharomyces japonicus	XP_002173911.1
Taphrinomycotina	Schizosaccharomyces pombe	NP_593597.1
Taphrinomycotina	Schizosaccharomyces cryophilus	XP_013023114.1
Taphrinomycotina	Schizosaccharomyces osmophilus	XP_056037628.1
Taphrinomycotina	Schizosaccharomyces octosporus	XP_013020682.1
Orbiliomycetes	Dactylella cylindrospora	KAF3942458.1
Orbiliomycetes	Drechslerella stenobrocha	EWC47629.1
Orbiliomycetes	Drechslerella brochopaga	KAF3910627.1
Orbiliomycetes	Drechslerella dactyloides	KAJ6260148.1
Orbiliomycetes	Orbilia oligospora	XP_011123265.1
Orbiliomycetes	Arthrobotrys flagrans	RVD82222.1
Orbiliomycetes	Dactylellina cionopaga	KAF3921364.1
Orbiliomycetes	Dactylellina haptotyla	EPS39121.1
Orbiliomycetes	Arthrobotrys entomopaga	KAF3925737.1
Pezizomycetes	Morchella importuna	XP_045974175.1
Pezizomycetes	Morchella conica	RPB13029.1
Pezizomycetes	Choiromyces venosus	RPB00977.1
Pezizomycetes	Tuber borchii	PUU74166.1
Pezizomycetes	Tuber aestivum	CUS07747.1
Pezizomycetes	Tuber magnatum	PWW72255.1
Pezizomycetes	Ascodesmis nigricans	TGZ84754.1
Pezizomycetes	Peziza echinospora	KAI5791597.1
Pezizomycetes	Kalaharituber pfeilii	KAF8477456.1
Pezizomycetes	Tirmania nivea	KAF8419450.1
Pezizomycetes	Terfezia claveryi	KAF8456530.1
Pezizomycetes	Terfezia boudieri	RPB19167.1
Pezizomycetes	Geopyxis carbonaria	KAI5799912.1
Pezizomycetes	Pyronema omphalodes	KAI5820546.1
Pezizomycetes	Pyronema domesticum	KAI5798414.1
Pezizomycetes	Sphaerosporella brunnea	KAA8915006.1
Pezizomycetes	Tricharina praecox	XP_051342697.1
Pezizomycetes	Trichophaea hybrida	KAF8540431.1
Pezizomycetes	Wilcoxina mikolae	KAF8253219.1
Pezizomycetes	Sphaerosporella brunnea	KAA8909837.1
Pezizomycetes	Tricharina praecox	XP_051340178.1
Pezizomycetes	Ascodesmis nigricans	TGZ81356.1
Pezizomycetes	Wilcoxina mikolae	KAF8244300.1
Pezizomycetes	Trichophaea hybrida	KAF8543767.1
Pezizomycetes	Pyronema domesticum	KAI5802730.1
Pezizomycetes	Pyronema omphalodes	KAI5821084.1
Eurotiomycetes	Endocarpon pusillum	KAF7503738.1
Eurotiomycetes	Knufia peltigerae	KAJ9638098.1
Eurotiomycetes	Fonsecaea erecta	XP_018692804.1
Eurotiomycetes	Cladophialophora carrionii	OCT47342.1
Eurotiomycetes	Phialophora americana	KIW66203.1
Leotiomycetes	Scytalidium lignicola	RFU32692.1
Leotiomycetes	Chlorociboria aeruginascens	TAQ85311.1
Leotiomycetes	Botrytis cinerea	XP_001558875.1
Leotiomycetes	Oidiodendron maius	KIM98832.1
Leotiomycetes	Acephala macrosclerotiorum	KAF8864307.1
Leotiomycetes	Cadophora malorum	KAG4416458.1
Leotiomycetes	Rhynchosporium agropyri	CZS88701.1
Leotiomycetes	Lachnellula arida	TVY20657.1
Leotiomycetes	Cudoniella acicularis	KAF4627484.1
Leotiomycetes	Halenospora varia	KAH6670122.1
Sordariomycetes	Zalerion maritima	KAJ2902836.1
Sordariomycetes	Sordaria macrospora	XP_003352846.1
Sordariomycetes	Neurospora crassa	XP_964592.1
Sordariomycetes	Eutypa lata	KAI1251559.1
Sordariomycetes	Hypomontagnella monticulosa	KAI0384044.1
Sordariomycetes	Astrocystis sublimbata	KAI0190567.1
Sordariomycetes	Xylaria acuta	KAI0451219.1
Sordariomycetes	Coniochaeta hoffmannii	KAJ9137611.1
Sordariomycetes	Coniochaeta ligniaria	OIW26009.1
Sordariomycetes	Podospora anserina	XP_001912520.1
Sordariomycetes	Chaetomium globosum	KAH6650990.1
Sordariomycetes	Thozetella sp. PMI_491	KAH8899271.1
Sordariomycetes	Gaeumannomyces tritici	XP_009217681.1
Sordariomycetes	Pyricularia oryzae	KAI6299917.1
Sordariomycetes	Pyricularia grisea	XP_030984921.1
Sordariomycetes	Phaeoacremonium minimum	XP_007916400.1
Sordariomycetes	Cryphonectria parasitica	XP_040775551.1
Sordariomycetes	Diaporthe ampelina	KKY39214.1
Sordariomycetes	Cytospora leucostoma	ROW18238.1
Sordariomycetes	Valsa mali	KUI70707.1
Sordariomycetes	Pleurostoma richardsiae	KAJ9152056.1
Sordariomycetes	Colletotrichum gloeosporioides	XP_045265864.1
Sordariomycetes	Sodiomyces alkalinus	XP_028462823.1
Sordariomycetes	Verticillium dahliae	XP_009648272.1
Sordariomycetes	Plectosphaerella cucumerina	KAH7353728.1
Sordariomycetes	Cephalotrichum gorgonifer	SPO02271.1
Sordariomycetes	Scedosporium apiospermum	XP_016642146.1
Sordariomycetes	Parascedosporium putredinis	CAI4218665.1
Sordariomycetes	Thielaviopsis punctulata	KKA26287.1
Sordariomycetes	Fusarium graminearum	XP_011316647.1
Sordariomycetes	Trichoderma reesei	XP_006966557.1
Sordariomycetes	Cordyceps fumosorosea	XP_018700889.1
Sordariomycetes	Ophiocordyceps unilateralis	PFH59508.1
Leotiomycetes	Pseudogymnoascus destructans	XP_024324723.1
Leotiomycetes	Pseudogymnoascus verrucosus	XP_018126011.1
Leotiomycetes	Blumeria graminis	CAD6505039.1
Leotiomycetes	Blumeria hordei	CCU74968.1
Leotiomycetes	Podosphaera aphanis	KAI0998063.1
Leotiomycetes	Erysiphe necator	KHJ32224.1
Leotiomycetes	Erysiphe pulchra	POS84111.1
Leotiomycetes	Scytalidium lignicola	RFU26741.1
Leotiomycetes	Oidiodendron maius	KIN02546.1
Leotiomycetes	Botrytis cinerea	XP_001549430.2
Leotiomycetes	Sclerotinia sclerotiorum	XP_001593895.1
Leotiomycetes	Lachnellula arida	TVY18597.1
Leotiomycetes	Cudoniella acicularis	KAF4636735.1
Leotiomycetes	Halenospora varia	KAH6683087.1
Leotiomycetes	Cadophora malorum	KAG4417889.1
Leotiomycetes	Rhynchosporium agropyri	CZT01924.1
Leotiomycetes	Chlorociboria aeruginascens	TAQ89162.1
Leotiomycetes	Acephala macrosclerotiorum	KAF8852689.1
Sordariomycetes	Eutypa lata	KAI1257789.1
Sordariomycetes	Hypomontagnella monticulosa	KAI0385331.1
Sordariomycetes	Astrocystis sublimbata	KAI0200649.1
Sordariomycetes	Xylaria acuta	KAI0459007.1
Sordariomycetes	Phaeoacremonium minimum	XP_007918204.1
Sordariomycetes	Cryphonectria parasitica	XP_040776971.1
Sordariomycetes	Coniella lustricola	PSS00521.1
Sordariomycetes	Diaporthe ampelina	KKY32135.1
Sordariomycetes	Valsa mali	KUI67247.1
Sordariomycetes	Cytospora leucostoma	ROW17036.1
Sordariomycetes	Sporothrix schenckii	XP_016586571.1
Sordariomycetes	Ophiostoma piceae	EPE07790.1
Sordariomycetes	Sporothrix insectorum	OAA55955.1
Sordariomycetes	Magnaporthiopsis poae	KLU91876.1
Sordariomycetes	Gaeumannomyces tritici	XP_009220317.1
Sordariomycetes	Pyricularia grisea	XP_030979060.1
Sordariomycetes	Pyricularia oryzae	KAI6260451.1
Sordariomycetes	Pleurostoma richardsiae	KAJ9149285.1
Sordariomycetes	Coniochaeta hoffmannii	KAJ9143555.1
Sordariomycetes	Coniochaeta ligniaria	OIW25873.1
Sordariomycetes	Podospora anserina	XP_001909453.1
Sordariomycetes	Chaetomium globosum	KAH6622891.1
Sordariomycetes	Thozetella sp. PMI_491	KAH8888176.1
Sordariomycetes	Neurospora crassa	XP_956878.1
Sordariomycetes	Sordaria macrospora	XP_003350723.1
Sordariomycetes	Zalerion maritima	KAJ2906910.1
Sordariomycetes	Colletotrichum gloeosporioides	XP_045258669.1
Sordariomycetes	Plectosphaerella cucumerina	KAH7347833.1
Sordariomycetes	Sodiomyces alkalinus	XP_028471220.1
Sordariomycetes	Verticillium dahliae	XP_009656289.1
Sordariomycetes	Thielaviopsis punctulata	KKA28756.1
Sordariomycetes	Cephalotrichum gorgonifer	SPO05774.1
Sordariomycetes	Scedosporium apiospermum	XP_016643565.1
Sordariomycetes	Parascedosporium putredinis	CAI4212469.1
Sordariomycetes	Fusarium graminearum	XP_011324936.1
Sordariomycetes	Trichoderma reesei	XP_006961250.1
Sordariomycetes	Ophiocordyceps unilateralis	PFH56677.1
Sordariomycetes	Cordyceps fumosorosea	XP_018707075.1
Eurotiomycetes	Blastomyces percursus	OJD24327.1
Eurotiomycetes	Emmonsia crescens	PGH36755.1
Eurotiomycetes	Ophidiomyces ophidiicola	XP_049109245.1
Eurotiomycetes	Arthroderma uncinatum	XP_033404415.1
Eurotiomycetes	Nannizzia gypsea	XP_003174715.1
Eurotiomycetes	Talaromyces amestolkiae	XP_040731352.1
Eurotiomycetes	Elaphomyces granulatus	OXV09946.1
Eurotiomycetes	Monascus purpureus	TQB67864.1
Eurotiomycetes	Aspergillus nidulans	XP_663872.1
Eurotiomycetes	Penicillium alfredii	XP_056514782.1
Eurotiomycetes	Phaeomoniella chlamydospora	KKY28886.1
Eurotiomycetes	Endocarpon pusillum	KAF7503974.1
Eurotiomycetes	Knufia peltigerae	KAJ9611789.1
Eurotiomycetes	Fonsecaea erecta	XP_018692980.1
Eurotiomycetes	Phialophora americana	KIW72803.1
Eurotiomycetes	Cladophialophora carrionii	OCT44157.1
Lecanoromycetes	Physcia stellaris	KAG6994055.1
Lecanoromycetes	Hypocenomyce scalaris	MCJ1300584.1
Lecanoromycetes	Puttea exsequens	MCJ1277486.1
Lecanoromycetes	Bacidia gigantensis	XP_044670164.1
Lecanoromycetes	Letharia lupina	XP_037156449.1
Lecanoromycetes	Alectoria fallacina	CAF9921426.1
Lecanoromycetes	Imshaugia aleurites	CAF9933564.1
Lecanoromycetes	Varicellaria rhodocarpa	MCJ1242298.1
Lecanoromycetes	Loxospora ochrophaea	MCJ1376563.1
Lecanoromycetes	Toensbergia leucococca	MCJ1230275.1
Lecanoromycetes	Schaereria dolodes	MCJ1483335.1
Lecanoromycetes	Niorma chrysophthalma	KAI4196087.1
Lecanoromycetes	Letrouitia leprolyta	KAI4181499.1
Lecanoromycetes	Gyalolechia ehrenbergii	KAI4167685.1
Lecanoromycetes	Caloplaca ligustica	KAI4161574.1
Lecanoromycetes	Seirophora villosa	KAI4118054.1
Lecanoromycetes	Lignoscripta atroalba	MCJ1252860.1
Lecanoromycetes	Gomphillus americanus	CAF9929729.1
Lecanoromycetes	Thelotrema lepadinum	MCJ1330843.1
Lecanoromycetes	Diploschistes diacapsis	KAI4140693.1
Lecanoromycetes	Agyrium rufum	MCJ1311665.1
Lecanoromycetes	Icmadophila ericetorum	MCJ1350090.1
Lecanoromycetes	Acarospora aff. strigata	MCJ1363010.1
Lecanoromycetes	Pleopsidium flavum	KAI9869557.1
Lecanoromycetes	Toensbergia leucococca	MCJ1229134.1
Lecanoromycetes	Umbilicaria vellea	KAI4130466.1
Lecanoromycetes	Hypocenomyce scalaris	MCJ1297477.1
Lecanoromycetes	Varicellaria rhodocarpa	MCJ1238572.1
Lecanoromycetes	Schaereria dolodes	MCJ1480459.1
Lecanoromycetes	Lignoscripta atroalba	MCJ1253933.1
Lecanoromycetes	Loxospora ochrophaea	MCJ1372817.1
Lecanoromycetes	Ptychographa xylographoides	MCJ1411036.1
Lecanoromycetes	Trapelia coarctata	MCJ1250661.1
Lecanoromycetes	Sticta canariensis	MCJ1423494.1
Lecanoromycetes	Pseudocyphellaria aurata	MCJ1464735.1
Lecanoromycetes	Lobaria immixta	MCJ1260690.1
Lecanoromycetes	Bacidia gigantensis	XP_044670468.1
Lecanoromycetes	Puttea exsequens	MCJ1274684.1
Lecanoromycetes	Alectoria fallacina	CAF9922183.1
Lecanoromycetes	Imshaugia aleurites	CAF9935563.1
Lecanoromycetes	Letharia lupina	XP_037157736.1
Lecanoromycetes	Physcia stellaris	KAG7008160.1
Lecanoromycetes	Niorma chrysophthalma	KAI4203267.1
Lecanoromycetes	Letrouitia leprolyta	KAI4184716.1
Lecanoromycetes	Gyalolechia ehrenbergii	KAI4177403.1
Lecanoromycetes	Seirophora villosa	KAI4114872.1
Lecanoromycetes	Caloplaca ligustica	KAI4144967.1
Xylonomycetes	Xylona heveae	XP_018185422.1
Dothideomycetes	Myriangium duriaei	KAF2154066.1
Dothideomycetes	Sphaceloma murrayae	PNS16843.1
Dothideomycetes	Elsinoe ampelina	KAF2220993.1
Dothideomycetes	Elsinoe batatas	KAG8626562.1
Lecanoromycetes	Thelotrema lepadinum	MCJ1333598.1
Lecanoromycetes	Gomphillus americanus	CAF9925351.1
Dothideomycetes	Neofusicoccum parvum	GME49534.1
Dothideomycetes	Diplodia corticola	XP_020129836.1
Dothideomycetes	Botryosphaeria dothidea	KAF4313949.1
Dothideomycetes	Macrophomina phaseolina	KAH7061395.1
Dothideomycetes	Venturia nashicola	TID16917.1
Dothideomycetes	Tothia fuscella	KAF2432952.1
Dothideomycetes	Microthyrium microscopicum	KAF2674334.1
Dothideomycetes	Eremomyces bilateralis	XP_033538435.1
Dothideomycetes	Bogoriella megaspora	KAI9688004.1
Dothideomycetes	Lineolata rhizophorae	KAF2453219.1
Dothideomycetes	Rhizodiscina lignyota	KAF2093228.1
Dothideomycetes	Pseudovirgaria hyperparasitica	XP_033595639.1
Dothideomycetes	Lophium mytilinum	KAF2500548.1
Dothideomycetes	Mytilinidion resinicola	XP_033581396.1
Dothideomycetes	Lophiotrema nucula	KAF2122090.1
Dothideomycetes	Byssothecium circinans	KAF1949773.1
Dothideomycetes	Alternaria alternata	XP_018387945.1
Dothideomycetes	Alternaria alternata	XP_018387946.1
Dothideomycetes	Clathrospora elynae	KAF1943974.1
Sordariomycetes	Diaporthe ampelina	KKY37591.1
Sordariomycetes	Cytospora leucostoma	ROW14040.1
Sordariomycetes	Valsa mali	KUI68402.1
Sordariomycetes	Cryphonectria parasitica	XP_040778280.1
Sordariomycetes	Coniella lustricola	PSS05250.1
Dothideomycetes	Eremomyces bilateralis	XP_033533023.1
Dothideomycetes	Microthyrium microscopicum	KAF2668144.1
Dothideomycetes	Tothia fuscella	KAF2433981.1
Dothideomycetes	Rhizodiscina lignyota	KAF2093323.1
Dothideomycetes	Verruconis gallopava	XP_016211073.1
Dothideomycetes	Venturia nashicola	TID24017.1
Dothideomycetes	Venturia effusa	QDS74031.1
Dothideomycetes	Lophium mytilinum	KAF2497824.1
Dothideomycetes	Mytilinidion resinicola	XP_033570559.1
Dothideomycetes	Lophiotrema nucula	KAF2116482.1
Dothideomycetes	Byssothecium circinans	KAF1949193.1
Dothideomycetes	Epicoccum nigrum	KAG9205242.1
Dothideomycetes	Alternaria alternata	XP_018390838.1
Dothideomycetes	Clathrospora elynae	KAF1940674.1
Dothideomycetes	Patellaria atrata	KAF2834601.1
Dothideomycetes	Pseudovirgaria hyperparasitica	XP_033604763.1
Dothideomycetes	Neofusicoccum parvum	GME49126.1
Dothideomycetes	Diplodia corticola	XP_020128064.1
Dothideomycetes	Botryosphaeria dothidea	KAF4313526.1
Dothideomycetes	Macrophomina phaseolina	KAH7046607.1
Dothideomycetes	Rhizodiscina lignyota	KAF2096332.1
Dothideomycetes	Lineolata rhizophorae	KAF2460567.1
Dothideomycetes	Bogoriella megaspora	KAI9712777.1
Dothideomycetes	Viridothelium virens	KAF2236679.1
Dothideomycetes	Bathelium mastoideum	KAI9665630.1
Dothideomycetes	Bathelium mastoideum	KAI9684851.1
Dothideomycetes	Delphinella strobiligena	KAF1345395.1
Dothideomycetes	Aureobasidium mustum	CAD0092483.1
Dothideomycetes	Aureobasidium vineae	CAD0084495.1
Dothideomycetes	Aureobasidium uvarum	CAD0111361.1
Dothideomycetes	Rachicladosporium sp. CCFEE 5018	OQO27974.1
Dothideomycetes	Piedraia hortae	KAF2862637.1
Dothideomycetes	Fulvia fulva	XP_047756432.1
Dothideomycetes	Zymoseptoria tritici	XP_003857494.1
Dothideomycetes	Pseudocercospora eumusae	KXS96522.1
Dothideomycetes	Cercospora berteroae	PPJ54246.1
Dothideomycetes	Polychaeton citri	KAF2718466.1
Sordariomycetes	Eutypa lata	KAI1251427.1
Sordariomycetes	Hypomontagnella monticulosa	KAI0385626.1
Sordariomycetes	Astrocystis sublimbata	KAI0200664.1
Sordariomycetes	Xylaria acuta	KAI0460535.1
