# Supplementary material for: Unveiling the A-to-I mRNA editing machinery and its regulation and evolution in fungi
Source: Nat Commun. 2024 May 10;15:3934. doi: 10.1038/s41467-024-48336-8 (PMC11087585; doi:10.1038/s41467-024-48336-8)
Supplement: Supplementary file 11 — Source Data [file 41467_2024_48336_MOESM11_ESM.xlsx]

## Sheet: Fig.1b
	Fig.1b
		1-dpf	2-dpf	3-dpf	4-dpf	5-dpf	6-dpf	7-dpf	8-dpf
	FgTAD2	5.67	11.37	10.92	16.82	23.85	31.22	39.63	40.32
	FgTAD3	7.24	8.8	8.68	12.77	19.3	24.2	29.04	30.54
	Editing intensity	73	1627	11357	44494	128132	463767	565534	627540

## Sheet: Fig.1d
	Fig.1d

## Sheet: Fig.1e
		Fig.1e
		40235 mRNA editing sites	8 tRNA editing sites
		CUAAUAG	UUAACAC
		AUAAGAG	UUAAGGG
		CUAGCGA	CUAAUAC
		UUAUAUC	CUACGAA
		CUAGCUU	CUAGAAA
		ACAACGA	UUAGCAA
		CUAAGAA	UUAGGGG
		CAAGAGG	CUAGUAA
		CUAAUUG
		UUAACAA
		AUAAGCA
		UUAAGAA
		CUAGGAC
		GUAUGAA
		UUAAUAC
		CUAGAAC
		UUAAACG
		UUAAUGA
		CUAAGUA
		CUAUUAC
		AUAAGGU
		CUAAGAA
		AUAGAGG
		AUAGAGU
		CUAGGAG
		CUAAAAG
		AUAGUCU
		CUACUGG
		UUAGCAG
		CUAAUGA
		UCAACUG
		UCAAAGG
		CUAGAAG
		UUAAUGU
		CCAGGAA
		CUACGAG
		AUAGAAG
		UUAGCAA
		UUAGGAA
		AUAAGAG
		CUAAAGG
		GUAGGAA
		CAAGGAG
		AAAGGAG
		UCAAGAA
		UUAAGAC
		CUAAACU
		UUAUGAA
		GUAAUGC
		UUACGGA
		UCAUGAG
		CUAAGCU
		UUAAGAA
		AUAUGCG
		CUAGUCC
		CUAAGCG
		CAAGGAG
		CAAAGAA
		UCAGCAU
		AUAGGAC
		AUAAGCU
		CUAUGGG
		CUAAUGA
		UUAAAUG
		GUAACCA
		UUAGUCU
		CUAUUAG
		AUAGUAU
		UUAUCGA
		UUAUGGG
		UUAUGGG
		UUAAUAG
		GUAAGGA
		UUAGGAU
		UAAGGAA
		GUAUCCU
		UUAUCGG
		CUAGCAG
		CUAGCCG
		GAAGGAG
		AUAGCAA
		AUAAGAA
		UUAUGAA
		CUAAGCG
		UCAUCAA
		UCAGAAA
		UUAAGCA
		AUAACAU
		GUAUGGC
		CUAGUGU
		GUAUGAU
		GAAGGAA
		AUAGGGC
		GUAUGGC
		UUAUCGU
		UUAGGAU
		CUAUUAG
		UUAGGGA
		UUAGGGA
		CUAGCAA
		AUAGGCU
		CUAUGCG
		CUACUCG
		AUAACGC
		UCAAGAA
		UUAAGCC
		CUACUAG
		UAAGGAA
		UUACUAG
		GCAGGAC
		CUAGUAA
		GUAGAGU
		UUAAGGA
		ACAAGGA
		CUAACUG
		CAAGGAG
		GUAAUAC
		GUAAGGC
		AUAAUAG
		UUAUUCA
		GUAGUAC
		CUACGAG
		GUACUCG
		UUAUUGU
		UCAAGCG
		CUAAGGG
		AUAAGAU
		CCAGCAG
		AUAGAAU
		GUAGUCC
		AUAAGGC
		UUAAAGG
		AUAAAGG
		GCAAGAA
		AUAAGAA
		UUAUGAA
		GUAGCGC
		UUAAAGA
		CUAAGUG
		UUAUGGA
		UUAAUGA
		CUAAGGA
		ACAAGAA
		UAAGGAG
		CUAACUG
		GUAUGGC
		UUAGCGA
		UUAAGUA
		GUAACAA
		CUACUAG
		AUAGAGG
		UUAAGGC
		UUAUGAG
		AUAACGU
		CUAGUGU
		UUAUUGA
		GUAGGAU
		UUAAUGA
		GUAGUAG
		CUAGGAA
		AUAGGAC
		GUAGGAA
		CCAAUGA
		AUAACAC
		CUAAGUA
		UUAUGCG
		CUAAGGG
		AUAUAGC
		UUAUGGU
		UUAGCAG
		UUAAUGG
		AUAGCUA
		AUAACGA
		UCAGGGG
		AUAGCGU
		CUAAGCA
		AUAAGGU
		AUAGGCA
		CUAACAG
		AUAUCAU
		UUAUGUG
		UUACGCA
		AUAGGGG
		UUACGAU
		CUAAUGG
		CUAGAGC
		AUAGAGG
		UUAUGGG
		CAAGACA
		UUAAGAC
		AUAAGCA
		CUAACAC
		UUAGCGA
		GUAUUGC
		CUAAUAG
		UUAAGAU
		GUAACAA
		AUAGGAG
		UUAGGGA
		GAAAGGC
		UUACGGG
		UUACGAA
		AUAAUGU
		CUAGCUC
		AUAGUGA
		GUAGCGU
		CUAUCGG
		UCAAGGG
		GUAAGGC
		UUAGCAG
		CUAGGAA
		CUACGAG
		UUAGAAG
		CUAAGAU
		CUAUUAG
		CUAACAA
		UUAAGAC
		CUAAGAU
		UUAAGAA
		CUAAAGG
		AUAGCGG
		AAAGGCA
		GUAACCG
		CUAACAG
		AUAAGAG
		UUACGGG
		UUAAGAG
		AUAAGAA
		UAAGUUA
		CUAUGAG
		UUAAGUU
		GAAGAGC
		AUAGCGU
		CUAGUAG
		GUAGCAC
		CCAAGAG
		CUAGUCA
		AUAGGUU
		ACAGUAG
		CCAAGAG
		AUAGGAA
		UUAGUUU
		UUAAGAA
		CUAACAA
		CCAGAGG
		CUAAUAG
		GUAUGGC
		UCAAUGU
		AUAAGAC
		CUACGUG
		AUAACAA
		UUAAGUA
		UUAUGAC
		UUAACGU
		GUAGAGU
		CUAAGCA
		GUACUCU
		CCAGAUC
		CUAAGAA
		GUAUUGC
		UUAUCGA
		AUAGGGU
		CUAUUGA
		AUAAGAU
		GUAAGUC
		UUACAGG
		UUACGAG
		UUAGUAC
		CUAGGAG
		CUAUGAG
		CUACUAC
		UUAACAG
		AUAAGUG
		UUAUCAA
		CUAAUGG
		UUAUCGG
		CCAAGAG
		CUAGAAA
		UUAGGAG
		AUAGAAG
		CAAGGAC
		UAAGGAC
		GUAGGAA
		AUAAGGA
		AUAUUGA
		UUAAGCA
		UCAAGAG
		CUAAGCA
		AUAUCAU
		CUAGGAA
		CUAAGAA
		UUAAAGG
		CUAAGAA
		CUACGAA
		CUAGCAA
		CUAAGAA
		AUAGUCU
		AUAUCAU
		CUAAGGC
		AUAGGAA
		CUAGGUA
		CUAGUAC
		UAAGAAG
		GUAGGAA
		GUAAGAA
		UUAGUAG
		GUAACGA
		GUAAGUC
		UUAGGAA
		UUAGCCC
		AUAGUCU
		UUAAAGG
		CUAAAGU
		AAAGUGG
		CUAAGCC
		UUAAGGU
		UCAAGGA
		UUAACUU
		CUAGCAU
		UUAGAAG
		UUAAUAC
		AUAUCGU
		CUAAGAG
		GUAUGAC
		UUAUGGA
		CUAGAAG
		UCAACAA
		UUAUGCC
		UUAUGGA
		UUAAGAA
		CUAGUGU
		AUACUGU
		CUAUCAC
		UUAGAAG
		AAAAUGU
		CUAAGAA
		GUAGACC
		UUAUCUA
		CAAGCAG
		AUAGAAC
		AUACGGC
		CUAAGGG
		CUAGCAA
		AUAUUGU
		CUACGCC
		CUACUGG
		ACAGUUU
		GUAACCA
		AUAGAGG
		AUAAGAA
		CUAGAGG
		AUAACGU
		CUAAAAG
		AUAUCGU
		AUAAAGG
		UUACAAA
		CUAACCU
		AUAGGAA
		GUAAUAC
		UUACUCG
		UUAAGAA
		GUAGGAC
		CUACGAG
		CUAGACG
		UUAUGGG
		GUAGUGA
		AUAGCAU
		AUAGCAU
		AUAGAGG
		CCAACAA
		AUAACAU
		AUAGUCU
		AUAUCAU
		UUAUUGG
		CUAUUGG
		UUAUAGA
		AUAAUAA
		CUAAGAA
		UUAUCAG
		GUAUGAG
		UUAACGG
		UUAUGAG
		UCAAGAA
		CCAAGGA
		GUAUGGC
		AUAUGGU
		GUAACGA
		GUAACAA
		UUAUGUG
		UUAUGAA
		CUAAGUA
		CUAUUAG
		UUAUGAA
		UUAGGGA
		AUAAUAU
		GUAAUGA
		AUAACAA
		CUAAUAU
		UUAGCCG
		AUAAGGC
		UUAAUUG
		UUAAAGA
		AUAGAAG
		AUAUGCA
		UCAACAG
		UUAUUAG
		CAAGGAU
		UUAUCAA
		AUAUCAC
		UUAUGGA
		UUAGGCG
		UUAGGGG
		CUAGGAA
		CUAGGAA
		UUAAGAA
		CCAAGAG
		GUAAGUU
		CUAUGAA
		AUAGUUC
		CUAGUGA
		UUAUUGA
		UCAAGAG
		AUAGGUU
		CAAGAGG
		AUAAGAU
		CUAAGAA
		AUAAGAA
		CUAACUG
		CUAUGGU
		CAAAGGG
		UUAUUGG
		CUAGACG
		AUACGAA
		AUAGCAU
		UUAUGGU
		GUAAGGA
		AUAACAA
		CUAGUCG
		GUAUCAA
		UUAGUAA
		UUAUGAU
		GUAAGAC
		CUAACGA
		GUAGAGC
		AUAGAAG
		UCAGCGU
		UUAGAAA
		CCAAUAC
		UAAUGAG
		GCAAGAG
		CUACUGG
		AUAAUGU
		GUAAGAA
		CUAACUG
		CUAAGGG
		UUAGAGA
		UCAGGCU
		CUACCAG
		UCAGGGA
		AUAAGAA
		ACAGGAU
		CUAUCGG
		CAAGGAG
		AUAAUAA
		CUAGGGA
		CUAACAA
		GUAGAGU
		GUAAGUC
		CUACCAU
		UUAAUCA
		AAAACGA
		GUAACAA
		UUAGGUU
		AUAGGGU
		UUAAACA
		AUAAGAA
		CUAACAG
		GUAGGGG
		CUAUCAA
		CUAUUAG
		AUAGCAG
		GUAAUAC
		UUAGUGU
		AUAAUUG
		UUAGUCU
		AUAAGGU
		UUAUUAG
		CAAGUGG
		CUAGGGG
		AUAAGCC
		AUAGGAU
		AUAGAAA
		CUAGAGU
		UUAAGAG
		CUAGGGU
		UUAGUUG
		UUAGUCG
		AUAAGAU
		CUAGUAG
		CAAGGCA
		AUACCGC
		CUAGACC
		CUAAGCG
		AUAGUAU
		UUAACAG
		UUAGUUG
		AUAAGAA
		UGAGGAG
		GUAUGAG
		CUAAGCG
		GUAAGAG
		AUAGGAU
		UUAAAGU
		CGAGAAC
		UUAAGGA
		UUAGGCG
		UUAAUAU
		AUAACAC
		AAAGGAA
		AUAAGGA
		GUAACGA
		AUAUGGA
		CUAUUUG
		UUAACAA
		AUAACCG
		UUAAGAA
		CUAGUGG
		UUAAAUA
		CUAACGA
		AUAUGGG
		AUAAUGC
		UCAAGCA
		CUAUGUG
		GUAUGAU
		UUAGAGU
		ACAGCAA
		AUAGUUU
		CUAGAAA
		CUAAAAG
		GUAUGGA
		UCAAGAG
		CCAGGGG
		GUAGGGC
		CCAGCAG
		CAAGGUU
		UUAAGAU
		GUAGGCG
		GUAAAGA
		GUAGUAG
		CUAAGAA
		AUACGAU
		UUACUGG
		UUAUGAG
		UUAGCUG
		CUAAGCG
		AUAAUCC
		GUAGGCC
		CUAUGGA
		GUAUUAC
		UUACAAG
		CUAAGAA
		GUAAGGG
		UCAAGCG
		GUAGUAA
		CUAGUGU
		AUAACCU
		CUAUGGG
		CAAGAAG
		AUAGAAC
		UCAAGAA
		CUACGGA
		CUAGAGG
		UUAGCAG
		CUAAAGA
		AUAGCAG
		UUAGUAA
		CAAGGCG
		UCAAGAA
		CUAUUGG
		CUAAGAA
		AUAUUAU
		CAAGUAG
		AUAGGGG
		CUAGAAA
		CCAGGAG
		UUAAGAA
		UUAGAAA
		GUAAGAG
		UUAUAAA
		UUAAGCA
		CUAGGAU
		UUAAAGG
		AUAAGAG
		CUAGAAG
		GUAACUC
		CUAGCUC
		UUAUGAC
		AUAGAGG
		UUAACUC
		CUAGGGA
		GUAGGAC
		CUAGGAG
		UUACCUA
		AUAGCCU
		CUAGGAU
		GUAGCAG
		UUAAUAG
		UUAAUGC
		UUAAGAG
		AUAACGA
		UUAAGGA
		CUAAUAC
		AUAGAAU
		UCAACAU
		UUAUUAU
		CCAGAAG
		UUAUGAU
		CUAGUGG
		UUAAGAA
		UCAAGAG
		AUAAGAG
		GUAGCAC
		CUAUGAG
		GUAGGAU
		UUAGUUA
		UCAAGAG
		GUAAGAU
		UUAUGGG
		CUAAUGA
		AUAACUU
		UCAAGAA
		AUAACAU
		CUAGUGU
		CUAGUAA
		CUAGGAC
		UUAAUCG
		CUAAGAG
		AUACUGU
		UUAGGAU
		GUAGGAG
		GUAAGAC
		GUAAGAC
		CAAGCAG
		AUAACGU
		GUAGGAA
		CUAAGAC
		UUAAUGG
		UUAAGGA
		UUAGAGG
		CAAGAAG
		UUAUGUG
		CUAUCAG
		UUAACAA
		GUAGCGG
		UUAAGAA
		GUAGUAG
		CUAGUCA
		GUAGCGA
		AUAGUUU
		CUAGAAA
		UUAAUGG
		UUAUCUG
		UUAAGGG
		GUAACUU
		AUAAUGA
		GUAACAA
		AUAAUGC
		UUAGAGC
		UUAAUUG
		AAAGGAU
		CUAAUAG
		AUAGAAC
		UUAGAGA
		GCAACAA
		AUAGCAG
		CUAUGCU
		CUAAGUG
		CUAGGAA
		CUACGAC
		AUACGAU
		CUAGCAA
		UUAACUA
		CCAAGGG
		AUAGCAU
		UUAGAUA
		CAAAGGA
		CUAACAG
		AUAAGCA
		CUACGAG
		CUAACUA
		GAAACAA
		GUAGCAA
		AUAAUGU
		UUAAAUG
		GUAGCGU
		CAAGAAA
		GUAGCAG
		CUAAGCU
		CAAGAAU
		AUAGGAC
		UUAUCGA
		GUAGGAA
		AUAUCAU
		GUAAGGG
		AUAGUGA
		GUAGUGC
		UUAACAA
		AUAAGCU
		GUAGGAA
		AUAUUGU
		UUAAGAA
		CUAUUAG
		UUAGGAG
		UUACGAG
		AUAGGGU
		CCAACAG
		UUACGAG
		UUAUAAU
		UUAAAGA
		UUAUGAG
		UCAAGAA
		CUAGGAC
		CUAGGAG
		GUAAAGA
		AUAGAGU
		UAAAGAG
		GUAGAGC
		AUAAGGA
		UCAGGAG
		AUAUGAU
		CUAGGGU
		AUAAGAU
		GAAGCGC
		CUAGUGA
		UUAUCCC
		CUAGUCA
		UUAAACA
		UUAGAAC
		CUAAUAU
		CUAUGUG
		UUAAUGA
		AUAAGAU
		UUAGACG
		CUAAGAG
		AUAGAAA
		CUAGUGC
		CUAUUAG
		CUACUAC
		CUAGAGC
		CUAUCAC
		AUAGGAU
		UUAGGGG
		GUAAGAA
		CUAAGGA
		CUAGGAG
		CUAAUUA
		UUAGAGA
		CAAGGUA
		UUAUGAG
		UUAAGUA
		AUAAGAU
		GUAGGUC
		AUAAAAU
		CUAAUGA
		CUAGCAG
		UUAUGGA
		AUAGUCG
		UUAUAGG
		ACAACGA
		AUAGGAA
		UUACGGA
		UUAUGGA
		CUAAGGA
		AUAAGGA
		AUAGUGU
		AUAACUU
		CUAGGUG
		GUAGAGU
		GUAAGAG
		CUAGUAU
		AUAGAAC
		CGAGUAU
		UUAAUGA
		UUAAGAA
		AUAACGU
		UUAUGAU
		UUAGUGG
		AUAAGAG
		UUAGCAA
		AUAGAAA
		GUAGGAU
		GUAUAAA
		CUAGCAG
		GUAAGGG
		UUAGGAC
		GUAAGAC
		AUAAUAG
		CCAGGAA
		UAAGGGA
		CUAUAGG
		UUAAGGG
		AUAGGCA
		CUACGGC
		AUAGGGA
		ACAGAGU
		GUAGUGC
		UAAGAAC
		UUAUGGG
		UUAAGAA
		UUACUGG
		UUACGAG
		CUAAGAG
		AUAUCAU
		GCAGUAU
		AUAGCAA
		UUAGAAA
		CUAGUAG
		AUAGGAA
		UCAUGGG
		CUAGAAG
		UUAGGUA
		AUAGUAG
		UUAGAAG
		GUAGGGU
		UUAACAA
		GUAGGGU
		UUAUCAA
		CUAAGCG
		UUAAGAG
		CCAAGAG
		GUAAGGU
		UUACGGA
		AUAAUCU
		UUACGAG
		GUAGCAU
		UUAAUAA
		UUAACGA
		AUAACCG
		UUAGGAU
		CUAGGGG
		UCAAGAG
		UUAGCAA
		CUAGCCG
		UUAGUAA
		AUAGAGA
		CUAUCAU
		UUAACCG
		UUAAGGA
		GCAGAAA
		CUAGUGG
		GAAGGAG
		UGAGGAG
		UUAUGGG
		UUAUCCA
		CAAGGAC
		AUAGGAC
		CUAAGAG
		CUAUAGG
		CUAAGUG
		UUAAGUA
		CUAGUUU
		GUAGUGC
		UUAACAG
		CUAAUAA
		UUAUGAA
		UUAGUCA
		UCAAGAG
		CUAACUG
		CUAAAAG
		AUAUGAU
		CUAGAAA
		UUACUGC
		CUACUUU
		UGAAGAG
		CAAGGUG
		CAAAGAC
		AUAGGAA
		CUAAGCA
		CAAGGAA
		CGAGGAG
		CUAGCGG
		CAAGGAA
		UUAAGGA
		UUAGGAA
		GUAGGGA
		UUAAGUA
		UUAGGAC
		GUAAUGA
		CUAUUGA
		AUAAUCG
		UUAUUGG
		CUAGAAA
		UUAACAC
		GUAACGC
		GUAGGUG
		UUAUGGA
		CUAAAUG
		CUAUGGA
		GUAGGGC
		CUAAGGG
		CUAAGAA
		CUAGGUC
		UCAACAG
		CUAGCAC
		AUAAGUA
		GUAAGUU
		AUAGGGU
		UUAGGUA
		UUAUCAG
		GAAACUA
		GUAUCAA
		AUAAGAA
		AUAAGCU
		UUACCAC
		CCAGUAU
		GUAUCGA
		CUAGCAA
		AUAGAAG
		UCAAGGG
		UUAGGAA
		UGAAGAG
		AUAAAAU
		CUAAAUA
		UUAGUGG
		CUAGUAC
		GAAAUAG
		CUAAGUG
		AUAGUGC
		CUAGUAG
		AUAACAG
		AUAAGGU
		CCAGGUG
		AUAACAA
		CUAGCAG
		CUAGGGG
		UUAUGAU
		CUACGCA
		AAAAGUC
		UAAAGAG
		CUAUAAC
		GUAGACC
		CUAGGAG
		AUAUUGA
		CUAAUCG
		GUAAGAA
		UUAGUGU
		AUAGAAC
		CUAAGUG
		UCAGCAA
		AUAGGCU
		CUAGACG
		GAAGAGC
		CUAUGAA
		AUAGGGC
		UUAGGAG
		UUAGCUU
		CUAGAAG
		GUAGUUC
		GUAAUAC
		UUAAGCC
		AUAGGAU
		UUAACAU
		UUAAGAU
		CUAAAUG
		AUAUUGC
		ACAGUAU
		CUAGAGG
		GUAACGC
		CUAACGG
		AUAGUGA
		UUAAUAA
		CCAACAG
		UUAAGAA
		CUAAGAA
		GUACGGC
		UCAACAG
		CUAGGGA
		UUAGGGA
		CUAGUAG
		UUACUGG
		CAAGCAG
		UUAAGUC
		CUAGGCG
		CUAACGG
		CUAACGG
		CUAGGAU
		CUAUUUC
		AUAUCGG
		CUAAUAA
		AUAACAA
		UUAAGCA
		CUACGUG
		CUAGGAA
		CUAGUCA
		CUAGCUA
		AUAGAAA
		CAAGAAU
		AUAAUGU
		UUAGAAC
		UUAUCAC
		UUAAGUU
		UUAGGAG
		CUAAUGG
		CUAACAG
		CUAUGAU
		CUAUGAG
		UCAGGAA
		CUACUAC
		UCAGGAA
		ACAAGUU
		GUAACGG
		AUAGUAA
		UCAAGCG
		GUAAUGC
		CAAGGAG
		AUACGAG
		CUACUGA
		GUAGAAG
		CUAGCAG
		UUACAGA
		UUAGGAA
		CUAGAGA
		AUAAGAU
		AUAGCAU
		UUAUGGG
		UUAAGGG
		AUAGUGU
		UCAGCGA
		UUAAGCA
		CUAGCAA
		AUAUGAA
		AUAACAA
		UUACUAG
		CUAGUGU
		CUACGUG
		AUAACAA
		AUAAGAU
		UUAAUCG
		AUAGAAU
		CUAUUGU
		AUAAAAU
		UUAGCGU
		UUACGUG
		GUAGGUA
		CUAAAAG
		CUAGGUA
		CUAAACG
		AUAAUAU
		CUAUGAG
		UUACGGG
		AUAGCAU
		AUAGGGA
		GUAACAU
		GUAGAGC
		GUACGAC
		AUAGGCA
		UUAGGAG
		GGAGCAU
		CUAUGAA
		CUAACGC
		AUAGACG
		UUAACAA
		CUAAGAA
		UUAUGGA
		GUAGUGG
		CAAGGAG
		CUAGGAA
		UUAAGGA
		GUAGGAC
		UUAUGAA
		CUAAGCA
		CAAGGAG
		AUAAAUU
		UUAGAAA
		GUAGUGG
		CUAUCGC
		UUAAUAA
		AUAGCGA
		CUAGACC
		GUAGGAC
		GUAGUGA
		AUAAUGA
		CUAGAUG
		AUAACAG
		UUAAGUG
		CUAGUUA
		UCAAAAU
		CUAUCCA
		CUAAGCG
		AUAGUCU
		CUAGUAC
		CUAGGAC
		CUAUUGU
		UUAGGAA
		CUAUCGU
		CUAGAUG
		CAAAGUA
		UUAUGGA
		AGAAGGA
		UUACGAG
		UCAUGAG
		UUAGAUA
		CUAGCAG
		AUAACAA
		AUAAAUU
		UUAAGAA
		GUAGUAA
		CUAGGUU
		CUACAAA
		AUACGAG
		GCAAGAA
		CUAAAAU
		CUAACAA
		CAAGAAG
		CUAACAU
		CUAUCAU
		CUAAUGC
		AUAUUCU
		GUACGAC
		AUAAGAG
		CUAGUGU
		AAAGGAU
		CUAGUAA
		CUAACAG
		UUAAGAG
		UCAGAAG
		CUAGCAG
		AUAACAU
		CAAGUAC
		UUACGAA
		UUAGCAA
		GUAACCA
		UUAGGCA
		AUAGAGA
		CUAGAAG
		CCAGCAG
		UAAUUGG
		UUAUUAG
		AUACCGU
		AUAAUGC
		AUAACAU
		UUAAGAA
		UUAGGCA
		GUAACUG
		UUAGCGG
		CUACGCA
		CUAAGAA
		UUAAUGA
		CUAGCAU
		UUAUGAA
		AUAGUAG
		AUAUCUU
		UUAAGCA
		UUAACAA
		CUAUUGA
		CUAUGAG
		AUAGUGU
		UUAAGAA
		CUAGAAC
		CUAGGGG
		UUAGUGA
		CUAACAG
		UGAGAAG
		GUAGUGC
		UUAUUGA
		UUAGAGG
		UUAGAAU
		UAAGGAG
		UUAGACA
		AUAAGGA
		UUAUGGG
		CUAGGCA
		CUAACAG
		GUAAGGA
		UUAUCCG
		UUAUGCA
		AUAGAGU
		CUAUGUG
		CUAAGGG
		CUAAUAU
		AUAAGAA
		CUAAUAA
		CUAGGUG
		UUAAUGG
		GUAGAGA
		CUAACGA
		GUAAGUC
		AUAUGGA
		GUAAGCC
		AUAACAA
		CUACCGA
		UUAAGUG
		AUAGUGG
		CUAAUGA
		AUAAGAA
		AUAAGCU
		CAAGGCA
		CUAAGUA
		UUAACAU
		AUAAGAA
		UUAGAAA
		CUAGUGG
		ACAACAG
		CUAAGUC
		CUACGCG
		GUAAAGA
		GUAACAA
		CUAGGAA
		CUAUCGG
		CUAACGU
		CUAGUAA
		AUAGAAG
		UUAUCAG
		UUAGUCG
		UUAGUCU
		AUAGAAG
		UUAGAAA
		UUAGUGA
		AUAUGGA
		UUAAGAA
		UUAAGGG
		AUAAUCU
		GUAAUGC
		UUAGUUG
		CUAUGAG
		CUAGGGG
		GUAGGAG
		AUAUCAU
		AUAUGGU
		CUAAAGG
		UUAUAUA
		CUAAGCU
		UUAAGAG
		AUAUUAU
		AUAAUGU
		AUAAGGU
		UCAAGGG
		UUAGAAG
		CUAACAG
		CUAAUGA
		AAAGGGU
		CUAGAAU
		CUAAAGG
		AUAAGAG
		ACAGGGU
		GUAUGCC
		ACAAGAA
		CUAAGGG
		CUAGAGC
		UUAUGAA
		UUAAUAU
		AUAAUAU
		UUAAAUU
		CUAGGAA
		CUAGUGA
		GUACUAC
		UUAAGAG
		AUAGUCU
		AUACUGU
		AUAAGAG
		UUAAUCA
		UUAGCAA
		UUAGUAA
		CUAAGCG
		AUAAGAA
		CUAUUGA
		CUAAGCA
		GUAAGAA
		UUAGGGA
		CUAAGCA
		CAAAGAG
		ACAACAA
		UUAGAAA
		UUAAGAG
		CUAUGCC
		GAAGCGC
		CUAGCGU
		CUAACAG
		AUAAGAG
		UUAGUGC
		CUAUGGA
		AAAGCAG
		CUACUGA
		CUAAGCU
		UUAUUGA
		CUACAAG
		UUAAGGG
		CUAAGGC
		UUAGGGA
		CUAACAU
		GUAAGAA
		CUAUCGG
		UUAUUAG
		CUAGGGG
		UUAAGAG
		GUAGUCU
		CUAGAAG
		CUAAGAA
		CUAAGCA
		GCAGCAG
		GUAUCGA
		CAAGGAG
		CUAAAGA
		CUAGUCG
		CUAGUGA
		CUAGAGG
		CUAAUAG
		CUAGGAG
		AUAAGAG
		CUAUUGG
		CUAUGAA
		AUAAGCC
		CUAAUCA
		AUAAGGA
		UCAAGAA
		UUAAGCA
		CUAAGAG
		CUAGUAG
		UUAAUGG
		CUACUGA
		UUAUGGG
		UUAACUC
		UUAACAG
		CUAGCGC
		UUAAAGG
		CUAUUAU
		GUAUGGU
		CUAACGG
		CUAAAAG
		AUAACAC
		CUAGGCA
		CUAGUGG
		AUAGCGU
		UUAAGGA
		CUAAUAG
		AUACUGA
		CUAGAAC
		CUAUGGG
		CUAGGAC
		UUAAUUC
		AUAAGAA
		AUAGACU
		CUAAUAA
		GUAGUGU
		CUAGGAG
		CCAGUCC
		CUAGAAU
		UUAAGGA
		UUAUUGC
		AGAUUGA
		AUAGAGU
		UUAAGGA
		CUAUGGU
		AUAGCAG
		CUAAAGG
		AUAGCGA
		UUAGAAG
		UUAGACG
		CUAGCGU
		AUAAGCU
		CUAGUAG
		UCAAGGG
		GUAUCGA
		CAAGGGG
		UUAAGAG
		CUAUGAG
		UUAAGCA
		AUAAUGU
		UCAAAAU
		AUAUGUU
		AUAGGGA
		CUAUGGA
		GUAUUGU
		UCAGGGG
		GUAAGAC
		CUACCAG
		AUAACAU
		AUAGGAA
		CUAAUUU
		GUAUGGA
		UUAAACG
		GAAGGAU
		UGAACAA
		GUAGUAG
		CUAGUGU
		UUAGUAG
		AUAUGAG
		GUAGUAG
		UAAAGGA
		CUAACUG
		CUAAAAC
		UUACUGG
		CUAGUCA
		UCAAGAA
		AAAAGGA
		AUACUAU
		AUAAGUU
		UUACCAA
		GUAACCG
		CUAAGAG
		CAAAGAG
		CUAAGAC
		UUAUGAA
		UUAAUAG
		UCAACAG
		AUAAGCA
		UCAAGGA
		CUAAGAA
		UGAAGGG
		CUACUGG
		CUAGGCG
		CUAUCGG
		AUAACAC
		AUAACAA
		UUACGGG
		GUAGGCC
		AUAGUAC
		AUAAGUC
		CUAGUAC
		AUAAGAU
		UUAGGAA
		UUAACAU
		AUAACAA
		UUAGAAA
		CUAGGUG
		UCAAGAG
		UUAUUGG
		UUAGGAU
		GUAUGAA
		UCAAGCG
		CUAAGAG
		AUAUGGG
		UCAAGGG
		CUAGCAG
		CAAAGAG
		CUACGAG
		GUAAGCA
		GUAAGUA
		GUAGGAU
		AUAAGAA
		UCAAGAU
		UAAACAA
		UUAUUGG
		AUAUUAU
		AUAUGGU
		AUAACGA
		CAAAGAG
		GUAACAA
		UUAAGAG
		CUAAGGG
		UUAACCU
		UUAAGCG
		CAAGUAU
		UUAACCU
		UUAUCAA
		UUAUAAU
		UUACGAG
		AUAGAUU
		UUAAAGU
		CUACGAG
		AUAUCAU
		AUAUGGA
		CUAAGUA
		CUAGCCG
		CUAAGGA
		CAAGGAG
		CUAGCAA
		UCAGUAC
		CUAAUAA
		AUAAGUC
		CUAAUCU
		GUAGAGC
		CUACUUC
		CUAGUGG
		AUAAGAA
		GUAAUGA
		AUAGUUA
		CUACUAC
		AUAUGGC
		UUACGAG
		UUAGGAU
		CUAUCUG
		GUAACUU
		CAAGCAG
		CUAUGAA
		UCAAGAA
		GUAGGAC
		CUAAGGA
		CUAACAG
		CUAUUGG
		UCAAGGA
		UUAAGGC
		AUAGAGA
		AUAACAA
		GUAAGUC
		UCAGAAA
		CUAAUAU
		CUAAGGG
		AUAAGGU
		CUAAAGA
		AUAGGGG
		CUAAGCA
		GUAAUAU
		UAAGCAA
		CUAGAGU
		CGAGAGA
		CUAGGAG
		UUAGAAG
		UUAACGG
		CUAGGAA
		CUAAUGA
		GUAACCG
		CAAGAAG
		UUAUGGA
		UUAAGUA
		CUAUUGA
		CUAGAUA
		CUAAGGA
		CAAGGAG
		CUAGUUG
		AUAAGAA
		CUAAUGG
		UUAAGGU
		CUAAUGG
		CCAGAUG
		AUAAGGC
		CUAGUCG
		CUAACUC
		AUAAGGU
		GUAACGG
		UAAGGUA
		GUAAGAA
		CUACGGG
		AUAACAU
		AUAAGAA
		UUAGGGA
		UUAAGUG
		GUAUGGC
		CUAGUCU
		CUAGAGA
		CUAACGG
		GUAUGAA
		AUAAUAU
		CUAGAGA
		UUAAGAA
		CUAACCG
		CUACCAA
		CUAACAG
		AUAGCAA
		AUAGUCU
		UUAUCAA
		AUAACAA
		UUAAGAC
		CUAAACG
		CUAGAAA
		CUAUCGC
		CUAGUGG
		GUAACAA
		CUAUGAG
		GAAAGAC
		UUAUCUA
		AUAGGAA
		CUAGCAG
		UUAGGUU
		CUAUGAG
		CUAACGA
		AUAAAUU
		GUAACAA
		GUAGGAU
		UUAGGCG
		AUAGGCG
		AUAAUGA
		AUAUGGU
		UAAAGAA
		AUAUAUU
		UUAUGCG
		GUAAGGA
		CUAUCAC
		AUAGCUU
		CUAAUGG
		UUAGUGA
		UUAUGAA
		UAAAUGU
		GUAUCAC
		AUAAUGA
		CCAGAUU
		CUAGGAA
		CUAGCAG
		UUAGAGA
		CUAGUGA
		CUAGUUG
		AUAGAAA
		CUAUGAA
		UUAGUGG
		AUAGAGU
		AUAAUGU
		CUACUGU
		CUACGCG
		UUAUUUG
		CUAGUCG
		CAAGAGG
		UUAGGAU
		UUAGAGA
		CAAGGGA
		UUAAGCG
		AUACUAU
		CUACAAG
		GUAAGGA
		UUAACAA
		UUACGUA
		UUAGAAG
		UUAGGAG
		AUAAGGU
		UUACGGG
		CUAAGGA
		AUAGUAA
		UAAGGUU
		CUAGUGG
		AUAAGGU
		UUAAUGG
		GUAAGGG
		CUACGAA
		CAAAGAU
		CUAUGGA
		AAAAGAA
		CUACUGG
		AUAACAA
		UUAAGAA
		CUAUCAG
		AUAGAUA
		CUAAGAU
		CUAAGAA
		CUAAGCU
		CUAAGAG
		GUAGUGU
		CUAAAGA
		CUAAGCA
		CUAGUGG
		UUAGACA
		CUAGAAG
		GCAACAA
		CUAAUGA
		CUAACGG
		AUACCAU
		UUAAGGA
		GUAAGAA
		UUAUCAA
		UUAAGAA
		CAAAGAG
		CUAUGCG
		AUAUGUC
		UUAAUAU
		UUAUGCA
		CUAUGGU
		UUAAGGA
		ACAACGG
		ACAAGGU
		UUAGGAG
		GUAGUGA
		GCAAUAG
		CUACAUC
		CUAGUGA
		GUAGGAA
		UUAUCAC
		UUAGGAA
		UUACUAG
		CUAGGAA
		CUAGGUU
		CUAUCAA
		CUAGAGG
		AUACAUU
		AUACUAC
		AUAGGGA
		AUAGCAU
		CUAAUAG
		UUAACCA
		UUAUUGA
		UUAGCAA
		AUAGAAC
		AUAACUU
		CUAAGAG
		CUAGUAC
		CUAAGAA
		GUAACAC
		GUAAGGC
		AUAGGGA
		GUAAGAC
		CUAGGUG
		AUAUCAA
		AUAAAGC
		CUAUUGG
		UUACAAG
		CUAGUAG
		GUAGCAC
		AUAGGAU
		AUAGUAU
		CUAGAAA
		UUAGGUC
		AUACAGU
		CUAGGAC
		CUAACAG
		UUAGGCA
		CUAGAAU
		AUAAGGC
		UAAAACG
		UUACGAA
		CCAGGAG
		CUAUCAC
		GUAGAAC
		CUACGCC
		UUAAGAA
		CUAUGGA
		AUAGACU
		AUAGACG
		CUAAUCU
		AUAAGUA
		UUAUGAC
		UAAAGAA
		CCAACAU
		AUAGCAU
		UUAUGAA
		UUAAGCU
		CUAUGGU
		UUAAGAG
		GUAACGA
		UUAAGAA
		CUAUUAU
		UUAAUCG
		CUAUGAU
		CUAGGAU
		UUAUGAA
		AUAGAGA
		UUAGGGU
		CUAACAG
		CUAAUAA
		CUAUGUA
		UUAUUAG
		CCAGGAG
		CUACUUA
		GUAAGAC
		CUAACAC
		UUAAUGG
		CUAAGCG
		AUACGAU
		GUAGCUU
		UAAAGGA
		CCAACAA
		GUAGGGC
		AUAACGU
		UUACUGG
		CUAGGAA
		UUACGAA
		UUAAGAA
		GUAAGUA
		CUAAGGA
		CUAAGCA
		UUACUAG
		GUACGGC
		UUAACGA
		AUAAAAU
		UUAGUGA
		AGAAUAU
		UUAAGGC
		GCAGUAC
		UUAGAGA
		CUAAGGG
		AUAACAA
		CUAAGGC
		GCAGAAC
		AUAAUAU
		ACAAGAU
		CAAAGAG
		UUAACUC
		CUAGAUC
		UUAGCUU
		CUAGUCU
		UUAGACA
		CUAGACG
		CUAUAAG
		CUAAAAG
		AUAAGAA
		GUACGAC
		GUAGUGG
		GUAGUGU
		UUAGAAG
		UUACGUA
		UUAAGUG
		UUAAUUG
		UUAACAG
		CUAAGGU
		CUAUCGG
		AUAGGCA
		CCAGAUG
		UCAGGAG
		GUAGGGU
		CUAUCAG
		AUAUGAC
		CUAGUUA
		GUAGAAC
		GAAGUUG
		CCAGAUG
		UUAGUGA
		CUACGAG
		UUAGGAG
		AUAGAAC
		UUACUUG
		GUACUAC
		CUAGCGA
		GUAGUAC
		AUAACCC
		AUAUCGA
		AUAAGCC
		AUAGGCG
		AUAAGAA
		CUAUUGA
		CUAGGUG
		UCAGGAA
		CUAUUGG
		CUAAUAC
		UCAAGAA
		CUAUGAG
		AUAAGGU
		GCAAGUA
		UUAGCUC
		GCAGCAC
		UUAGUCC
		GUACCUA
		UUAACGA
		UUAGGGA
		CUAACCA
		GUAAUGU
		UUAACGA
		UUAUCAA
		UUACGAG
		GUAUUAU
		UUAAUAG
		UUAGGGA
		CUAACGA
		UUAUCGA
		CCAACAC
		UCAGAGC
		UUAGGAA
		AUAACUU
		UUAACCG
		AUAUCAA
		CAAGAAU
		UUACGUU
		CCAAGAA
		CUACGUG
		AUAGGAU
		GUAGGAA
		UUAAUUA
		CUAACGA
		UUAGAGA
		GAAAUAA
		CUAUCAA
		AUAUGCG
		GUAGAGA
		CUAAUAU
		UUAUGGA
		UUAAGAA
		AUAUGGC
		AUAGGAU
		CUAAUGG
		CUAUAGG
		CAAAGAG
		CUAGUCA
		AUAAGAA
		GUACGGC
		GAAAGAA
		CUAGAGA
		CCAACAU
		UUAUCAG
		UAAGGAG
		AUAUCAU
		AUAGGAG
		UUAUCAG
		UUACGAG
		AUAACAU
		UCAGAAA
		UUAUGAG
		GGAGGAU
		UUAUGAU
		CUAAGAG
		GUAGAGC
		UUAGGAG
		CUAGAGG
		UUAUUAG
		UUAGGAC
		CUAAUAA
		CUAGAGG
		GCAGGCA
		UUAGCAA
		AUAGAGG
		AUAGCUC
		CCAGCAG
		AUAGCGG
		CUAGUGC
		CUAUUGA
		CUAUCAG
		AUAGAAU
		CAAGUGA
		UUAUCAG
		CUAGGAA
		CUAGUGG
		UCAGGAG
		CUAUGUA
		AUAAGAA
		GUAAGGA
		GUAAACU
		UUAGGAA
		UUAUGAG
		GUAGUAC
		CUAUGAC
		UUAUAGG
		UAAAGUA
		CUAGAAA
		AUAAAGU
		UUAAGGA
		UUAGGGA
		CCAAGAA
		CUAGUAG
		CAAGAGA
		AUAAGCU
		CUAGUGU
		UUAAUGG
		AAAGGGC
		UUAUGGU
		UUAGUUU
		UUAUCAG
		UUAAGAA
		AAAAGGA
		UUAAGAG
		CUAGUUC
		GUAGUGC
		UCAAGUG
		GUAGUAG
		AUAACGC
		CUAUAGC
		CUAGUUU
		CUAACAG
		UUAGGAA
		GUACAGC
		CUAAUGG
		CUAAGAA
		CUAAAGG
		GCAGUAC
		CUAACCG
		UUAAGGG
		CUAGUGU
		AUAACGC
		GUAACGA
		UCAAGGU
		CGAGGAG
		CUAACAG
		GUAAGAG
		CUAGGUG
		CUACGGG
		CUAGAUG
		AUAGGGA
		CUAGUUG
		AUAGGAA
		AUACCAU
		AAAAGGA
		UAAGGAC
		GUAUUGC
		GUAAGGA
		UUAUUGG
		CUAAUGG
		UCAGGUA
		CUAACAG
		UUAGAAG
		AUAGGAC
		CUAGCCU
		UCAAGAG
		GUACGAA
		CUAUGUG
		ACAAUAA
		CUAUGAA
		AUAGUAA
		CAAGGAG
		AUAUGAG
		CUAGCUG
		CUAGGUG
		UUAACGC
		AUAAGAG
		UUAGGAA
		CUAGAGG
		AUAACAU
		CUAGGAA
		AUAGGCA
		AUAGGAA
		CUAAUAG
		CUAAAUG
		UUAAUAC
		CUAACAG
		CUAGGAC
		AUAAUGU
[truncated: 38,237 more rows]

## Sheet: Fig.1f
	Fig.1f
	Exp-1				Exp-2
	Edited	Un-edited	High-edited	Low-edited	Edited	Un-edited	High-edited	Low-edited
	6.40284	0	8.48573	0.542405	0.673152	0	0.972931	0
	1.67698	0.0483913	1.60461	4.70774	3.51967	0	4.06316	0
	3.94732	4.35191	10.1548	3.38851	0.0779607	0.0369894	0.640427	5.89502
	1.68066	0	5.43488	7.05963	5.6397	0	1.67081	4.71942
	0	12.5805	2.31317	11.1018	0	2.22889	5.37031	0
	8.76501	0	7.38648	4.86949	4.65137	0	6.56816	0
	1.21138	0.0675266	6.81894	2.93731	0	0	4.40025	2.4505
	7.71623	0.0942765	9.91943	4.36678	0	0	5.02042	6.98977
	5.79817	0	9.57423	0	9.50474	0	2.46548	10.006
	0.841502	3.76252	7.7204	9.60362	0.161902	1.1243	3.34225	1.36578
	8.59158	0	2.59551	0	0	0	0	0
	0	0	2.8285	9.01574	0	0	5.71805	3.38504
	0	0	0	1.16451	0	0	0	0.0571829
	3.84996	4.20874	8.43316	9.76064	0	0	1.21847	4.30756
	0.861	0	7.06627	7.74098	1.37248	0	0.271228	0
	1.37588	0	9.43965	4.45873	6.19289	0	1.21945	0
	3.73887	0	3.21097	0.896907	0	0	3.58044	0.177731
	0	0	3.40813	5.09729	0	0	7.56869	1.4533
	0	3.72779	5.40248	7.86554	0	0	5.90128	1.30574
	9.64702	5.50048	2.1089	6.81211	6.44449	8.13794	1.49026	0
	4.5309	8.63454	6.75622	2.89848	5.09137	0	0.385691	0
	3.37879	4.13571	5.20652	2.78365	8.11836	0	3.64707	0
	1.70699	0.311417	2.74018	8.6688	8.46777	0	2.85789	0
	7.403	5.12627	9.79392	9.02101	0.44917	0	0.31938	1.65145
	3.89603	0	5.99292	5.15961	0.248754	0	0	0
	2.47455	0.514481	6.60417	8.65138	0	5.16397	1.72337	0.00993436
	2.08901	0	4.22461	6.58695	2.84299	0	0	6.79622
	7.50242	5.38725	4.79063	1.43912	0.284392	4.70585	4.46694	0
	3.66939	0	7.07145	6.91237	0	0	0.610275	6.2784
	2.56133	0.207812	8.66116	1.32471	0	0	4.3329	1.4263
	0	9.66135	3.28172	0	0	9.88584	6.40605	0
	0.849729	0	7.55511	6.84836	7.6907	0	4.59876	2.03483
	7.05177	4.85329	4.52187	7.09717	7.95466	0	4.81072	0.0227624
	4.22245	0	0.877936	7.25275	2.94418	0	1.83546	3.69817
	2.68854	0.0517165	6.98448	6.77751	0.0312076	7.73716	4.48573	6.88893
	3.79226	3.14995	1.94889	0	3.81908	0	0.953265	0
	0	3.39708	0	4.16527	0	0	0	0
	10.0912	0	8.5769	0.107661	3.429	0	0.0323552	0
	0	3.05778	0	5.49753	0	4.16735	0	0
	8.3522	0	3.52135	0	0	0	6.80991	0
	3.57245	0	6.47234	5.60925	8.89878	0	0	0.00366672
	2.31974	1.69012	0	4.7772	0.056158	0	0	3.8555
	1.90244	3.1066	5.83795	6.54991	5.46259	0	3.94632	0
	5.59385	5.59923	8.22488	6.81306	0	0	0.0282013	0
	5.99191	2.43194	11.5846	7.88033	0	0	3.31076	1.06063
	0.708097	0	7.55357	7.63476	0.360865	0	7.84669	7.7778
	2.03314	0	1.35234	5.29177	0.186144	0	1.68079	0
	10.0734	8.44735	4.76657	5.77706	1.74503	0	7.28578	0
	6.24709	0	7.83964	1.80948	0	0	3.90832	3.97935
	4.85997	0	3.06	5.70798	6.06033	0	6.5469	0.59398
	4.88206	5.56536	10.4415	2.78725	0	5.33267	1.18122	4.90355
	3.58705	5.6761	3.65596	2.0668	6.30943	0	4.07539	0
	3.18195	0.174503	6.92605	6.25332	0	0	4.63857	7.85345
	0.877936	0.114704	10.0912	4.13983	1.83546	0	3.429	0
	2.49623	5.53032	0.691835	7.20579	4.90093	1.38423	2.31476	10.4741
	8.48639	0	8.4046	4.63341	0.867318	0	1.41112	4.78223
	4.54528	0	5.37813	5.22093	0	0	4.34529	0
	8.93384	0	8.58306	1.11684	0	0	5.08785	0
	2.978	0.00894869	1.45862	1.96111	3.81724	0	0.0447141	0
	3.18717	5.70154	0	0.951586	0	0.0543662	0	0.660423
	0	0	7.09653	5.03698	0	0	0.541283	0
	5.39144	8.36132	4.40792	6.82724	5.07729	5.12485	0.746163	0
	1.05201	5.63294	5.54261	4.48942	8.53064	8.12784	0	0
	1.7638	0	6.84898	0.570519	0.190402	0	4.01147	0.136682
	7.95872	2.62197	1.7638	4.53426	4.51745	0	0.190402	6.69163
	7.91562	2.35965	0.814076	6.78801	6.48564	6.79165	1.98118	8.05304
	0	0	8.2429	0.78269	0	0	0.378371	9.60005
	3.72987	4.46343	7.40902	4.32807	0	2.416	5.05574	7.24962
	12.9193	0	5.94858	4.87391	4.80505	0	1.29573	1.02579
	2.37152	6.80411	7.43894	4.20039	3.72238	0.52692	4.96573	0
	4.43711	0.100408	0	6.85592	8.28443	0	0	0
	5.48911	0	7.35453	6.34746	0	0	4.39818	9.43384
	6.44793	0	6.78856	4.36148	3.19789	0	3.82296	3.36039
	8.23705	4.78315	3.21428	6.52245	6.34562	0	0	6.53619
	2.0668	7.33824	6.46914	7.54849	0	7.99955	3.3473	4.97351
	1.10741	0	2.18264	5.14993	1.2232	0	0.310631	0
	2.45051	0	8.79978	2.49401	3.51743	0	3.70479	0
	0	0	6.85026	2.65494	0	0	1.34484	6.60594
	8.00777	3.94826	0	2.83375	1.1001	0	0	5.49977
	4.77375	6.96659	8.17215	0.492994	10.5508	6.2414	4.08253	0
	1.35002	0	9.33441	5.82879	8.20028	0	1.45795	8.8384
	6.70339	5.6122	6.87415	2.08688	11.8898	0	0.761659	1.90608
	1.17378	5.72432	7.08461	0	0	0	4.06572	0
	0	0	2.90537	7.8847	0	0	6.81667	0
	6.41604	0	0	9.13373	5.57293	0	0	3.54181
	5.58372	0	6.16107	4.09117	0.526161	0	3.90866	3.05796
	0.555486	0	7.8603	1.75354	0	0	5.76754	6.43922
	0.306439	0	8.02225	4.40264	0	0	0.429967	0.140948
	4.73286	8.63517	3.58705	0	0	0	6.30943	0
	4.84759	3.58537	3.93104	8.30736	0	0.0149425	0	0
	0	0	2.79793	2.06944	0	0	0.132714	8.70153
	7.48961	9.82628	2.38221	0	0	0	6.58151	0
	1.89415	3.47738	3.22368	4.33263	0	10.6215	7.11097	5.24382
	8.03285	0	5.132	7.91087	1.30766	0	1.02992	3.2243
	7.5678	0	1.57724	0	0	9.99615	0.571817	0
	9.72734	0	1.60368	8.05842	6.62988	3.4875	0.970491	1.29238
	0	7.97045	12.5684	4.72236	0	0	3.86413	0
	9.43322	5.39693	6.97699	3.31034	0	0	4.45038	0
	4.68042	4.96825	4.51673	6.19575	0	4.35679	7.08352	0
	5.16825	5.02055	6.70608	5.89627	0.719532	0	4.58474	0
	2.51591	0	0	0.539699	6.65964	0	0	3.25459
	7.93829	0	2.58452	9.0732	0	0	0.720723	0
	5.88051	1.27861	7.91562	6.91984	6.98759	0	6.48564	4.02272
	4.76366	1.55065	0	7.06981	0.536709	2.42407	0	5.75035
	0	0.0710753	3.39535	0	0	0	8.86905	0
	4.59382	5.32943	6.34269	7.41801	5.20465	0	5.30439	5.84037
	0	2.66649	3.73021	8.12254	0	9.31852	0	5.20392
	0.163885	2.73696	8.51709	9.2055	3.35765	0	3.36056	0.253155
	0.285679	0.0654944	3.07244	1.57008	1.39656	0	7.2886	9.74526
	0.577855	0	9.01629	0	0	0	1.21598	0
	8.73163	2.82664	8.06228	5.95063	0.637629	0	0	0
	6.54562	0	5.24564	0	2.81644	0	4.10079	0
	10.0134	0	2.34116	0	7.0749	0	4.91519	0
	0.360566	6.24628	8.28808	0.868966	0.0142431	0	5.31907	1.64242
	6.6578	0	6.51074	0	5.27322	0	7.51987	0
	0	0	0	0	0	0	0	0
	0	6.41821	10.0082	7.63685	0	8.75451	4.08505	0
	0	4.83569	2.55889	6.03483	0	4.24434	6.01774	4.24058
	3.60324	2.25944	2.47565	3.83101	9.27383	0	0.132948	0
	0.119943	0.0484847	7.14403	2.00974	0	7.69739	5.94968	4.66528
	9.00564	0.188458	2.66844	5.06486	0.108469	0	0	3.57635
	2.69006	0	2.07041	0	0	0	8.88847	0
	5.42176	0.770031	2.33362	9.53192	6.91003	3.51885	0.418265	0
	5.80528	6.76027	8.95339	8.36367	0	8.83617	4.97965	0
	8.20065	5.19457	8.43883	8.28891	0	0	2.86589	0
	3.94607	0	5.40873	0	2.5264	0	6.44063	3.81518
	0	5.91203	1.40807	7.36259	0	4.09586	0	0.016312
	4.01417	2.4314	4.32335	0.0248364	0	0	0.0671621	0
	0	7.44776	8.50485	3.10568	0	0	0	7.85482
	0	4.15606	7.42219	3.46969	0	0	0.0941505	0
	1.40171	4.23701	3.73779	8.37796	0	3.44138	8.02921	0
	6.95409	8.74475	8.82717	0.974218	2.40501	5.1946	0	4.4234
	1.84938	0	0.897046	1.11815	0	0	2.99951	0
	2.55833	11.0334	7.90592	8.66989	0	9.55117	4.19572	0
	8.8051	0	6.57167	7.73011	5.3675	0	2.49304	0
	5.93195	7.17211	6.83393	5.81514	0	0	4.94417	7.48918
	0	0	3.38429	4.8051	0	0	4.98555	0
	1.13412	0	8.73609	0	9.6529	0	5.47742	0
	0	5.16194	7.59254	3.62511	0	0	4.14995	0
	2.84615	0.0254216	8.12148	2.51636	0	9.806	9.11883	6.0631
	6.23277	0	3.23665	0	0	0	5.4186	0
	0	2.67908	7.47674	0	0	0	0	0
	10.2341	0	2.41361	5.47927	3.56826	0	0	0.297387
	0	0	10.3971	4.99283	0	0	5.36294	7.00321
	10.5118	0.535165	7.93164	2.01211	0	0	0.0411613	0
	2.0547	0	8.42357	4.84675	3.20951	0	4.29788	4.65702
	2.10816	0	5.44998	3.7965	0.0307489	0	6.94614	3.01763
	6.17893	12.3041	9.97443	8.77744	5.46482	4.72216	2.00228	6.19405
	8.27771	0	6.59627	6.02231	4.96335	0	0.0446951	8.32661
	0.304553	0.97006	0	3.65332	0	9.55315	0	0
	4.20417	0	4.05115	6.31172	0	0	0	0.0716255
	11.2623	0	2.7886	7.57247	0.330283	0	5.643	1.46836
	4.39473	0	0	6.72832	0	0	0	0
	1.4183	2.1702	4.70082	3.8688	0	0	0.605366	5.36102
	1.58919	0.318007	8.17146	2.82626	7.23946	0	1.06045	6.66429
	7.68837	0	2.87823	0	0	0	7.30329	0
	1.89399	7.39431	3.95674	2.26042	10.3398	1.47104	7.267	0
	2.92444	5.04032	0	6.01901	0	0	0	4.53289
	0.457968	0	6.30596	0	0	0	0.00639568	0
	5.82044	1.51105	1.49199	5.09725	0	1.12174	0	4.10681
	1.99988	0.0228703	0.973981	7.88562	1.97443	0	0.101445	6.91149
	3.20124	5.80955	6.12942	0	0	0	0.878267	4.57276
	6.6296	9.11236	6.24724	4.17423	5.04729	0	0	0
	8.66116	6.05611	11.0993	1.04733	4.3329	0	0	0.048265
	0.297515	3.80759	0.383234	0.707124	0	7.27726	4.85724	0
	0	0	6.78507	1.22039	0	0	9.84527	8.92446
	0	0	9.29529	8.05288	0	0	0.520544	1.12669
	0	6.6058	3.53353	5.63019	0	9.62444	2.66739	1.82285
	8.40189	5.14644	2.30036	0.806466	0	0	1.62126	0
	0.785158	0.0198117	3.42552	0	0	0	4.34867	0
	4.97389	5.05923	3.94913	3.95448	0	0	7.84504	8.6703
	3.06788	0	0.864371	5.45467	0	0	0.778722	6.4166
	6.15524	6.96376	5.48628	4.68758	4.91016	10.885	8.32514	0.0924191
	0.021116	0.524011	0.250924	3.01191	0	1.60271	0.621566	7.75799
	0	0	0	4.80185	0	0	0	0
	0	5.59719	4.62068	5.26453	0	0.00952022	10.3492	5.10431
	4.19425	0.641208	4.51447	0	0	0.0185691	0.768935	0
	2.1127	0	4.68709	4.20208	0	0	8.9326	5.01898
	8.57618	0	7.45102	4.98058	0.740002	0	0.0949695	5.75828
	4.74639	7.2332	9.82895	8.19641	1.026	0	0	5.01015
	0.0346624	0.455407	0.766423	6.09635	0	6.62333	3.45802	0
	0.970681	0.0951159	9.57928	6.49411	0	0	0.023118	0
	8.69258	0	3.53047	5.22232	6.22169	0	2.86144	0
	3.49854	0	7.25349	11.717	0	0	0	6.46446
	0	3.59404	5.26268	0	0	7.93547	7.11388	0
	1.78806	6.3185	7.63597	3.41423	7.1135	1.30144	0	0
	7.69586	0	9.11162	1.47931	0	0	3.73836	0.881166
	0	0	2.77285	7.3947	0	0	10.6787	4.18115
	0	3.34173	6.51321	0	0	6.31675	0	5.74064
	3.41943	9.59135	9.69312	2.47495	7.18849	5.32237	0.596393	7.78948
	5.75149	0	9.55762	2.02449	2.25281	0	0	0
	8.89979	6.5821	9.14321	7.17495	0.0061755	3.63551	4.0315	4.40698
	4.40982	0	8.69258	0	0.145312	0	6.22169	0
	0	2.55965	5.48883	2.96189	0	0	0	5.99788
	2.69965	0	5.9563	6.88056	0.0711975	0	2.24262	0
	7.67509	0	6.36747	4.04181	1.56739	0	2.70408	0
	4.37453	0	1.92987	1.59015	0	0	8.58912	0
	5.56008	0	4.86289	1.58811	0	0	4.72234	4.98969
	0.15239	0	2.93109	5.79817	0	0	5.35046	9.50474
	7.38487	4.84992	6.54562	2.0547	0	0	4.50693	3.20951
	4.19508	0	0.812995	2.10816	7.70446	0	0	0.0307489
	0.499912	0	1.02861	0	3.99637	0	1.14259	0
	3.30753	0	1.43876	5.63009	3.58135	0	9.21667	0
	3.62361	0	0	1.73485	8.12982	0	0	7.40611
	7.61324	7.47833	12.5543	4.69293	4.02463	3.16816	3.79214	0
	8.45002	9.6043	3.10904	4.45355	3.2072	0	6.46861	0
	0	4.0976	3.70418	5.12671	0	2.86789	7.07909	5.35655
	5.97582	0.621211	6.84928	0	0	0	6.46753	0
	0.0485937	5.96681	7.9057	0.504015	0.0776059	0.0145183	3.57203	0.455361
	3.73779	0.233545	0	3.73035	8.02921	4.91142	0	0
	6.36155	8.02593	9.31613	8.98285	0	2.52746	0	8.87296
	4.83168	5.20801	7.2457	8.91556	0	7.05509	0.463319	3.75622
	0	0	1.17525	1.75156	0	10.8834	4.69011	0
	0	0	5.511	0	0	0	0.404124	0
	7.6753	2.89965	5.65132	5.38425	4.86484	4.38562	3.58041	7.20291
	0	7.86913	9.75416	0	0	0	3.41665	0
	7.70073	5.99722	1.76839	10.2567	1.11068	4.65512	3.74757	8.02788
	8.19814	4.41302	5.49482	3.8409	3.52619	5.7779	6.09421	0.226546
	7.61286	0	6.09343	2.64179	0	0	1.71973	7.87316
	4.94056	5.00424	1.95099	8.14537	1.23951	0	0.727002	4.82168
	7.42096	6.18275	2.42921	0	6.69163	0	0.465303	0
	4.68215	2.15222	7.4983	1.84607	2.80297	0	2.8702	7.82769
	5.97203	0	6.43152	0	9.77149	0	0	0
	0	5.49747	5.7069	0.178646	0	1.59912	8.56683	0
	1.75536	0	6.98654	0	0	0	0.644836	0
	8.94614	0	4.05128	0	3.47262	0	3.03443	0
	0.320058	3.30318	6.6489	6.81114	1.80488	0	4.44791	0.224334
	4.68758	0	3.8003	6.00774	0.0485289	0	7.91902	0.0210043
	0.574366	5.41276	11.8413	2.12178	0.775531	2.8161	0.531975	0
	5.66636	7.06934	3.87449	9.79073	9.02144	6.03002	7.33877	0.00925162
	0	5.69537	5.45363	5.74499	0	0	6.16494	8.53582
	3.74493	8.53076	6.55604	4.77242	8.61408	0	0	0
	4.0464	5.9617	10.2721	0	3.86852	0.115267	1.46076	0
	5.98048	0	2.22291	10.1895	5.2485	0	0.060641	7.01907
	0	0.320663	6.10424	5.43944	0	6.16075	2.95497	0
	6.50738	3.33878	9.14212	6.23097	0.2476	0	0	0
	6.57754	3.71467	9.22753	7.24664	8.36533	0	8.07225	0
	2.75314	0.438483	2.6036	4.84531	5.76263	0.708234	2.78809	3.58344
	1.2194	0	6.36761	2.64889	2.47419	0	0	0
	7.25263	0	7.59472	3.21762	1.72921	0	4.67827	0
	7.12567	1.18071	0	0.022086	4.98449	0	0	2.04403
	6.92605	0	6.89914	7.87063	4.63857	0	3.29813	0
	5.63685	5.21449	2.60559	4.68221	0	0	5.43315	7.85201
	10.1797	0	2.6025	1.59794	0.307583	0	0.821601	0.137578
	5.67312	2.47869	0	2.44127	3.62185	7.96716	0	0
	8.91336	0	6.68099	4.1377	0	0	2.8686	0
	5.72768	0	8.46043	0.572023	2.80819	0	0	6.37816
	0.846525	0	1.40597	0.903268	0.0654902	0	0.469024	0
	1.17047	0	10.4522	8.31994	6.41441	0	0	0
	5.766	0	4.47673	7.14999	0	0	6.05038	0
	12.3014	0	6.94154	4.59865	0.551437	0	6.00068	5.59542
	7.58124	7.11723	11.7841	1.90244	0.0340717	5.08812	6.63475	5.46259
	0.0112969	0	8.22603	2.1127	0	0	0.383842	0
	5.17686	0	4.4293	6.42695	3.74225	0	3.13969	0.750941
	0.586491	0	8.99905	5.29738	4.92205	0	4.37651	7.16079
	3.24364	0	4.74211	0.595917	4.23754	0	0.048069	3.12574
	4.61104	0	5.69218	0.979479	6.28085	0	0.311138	5.00386
	6.81376	0.186016	9.08972	8.88367	3.40082	0	4.72903	0.652198
	11.0417	0	8.28888	0.179627	6.6482	0	6.15452	0
	8.72536	5.13858	5.68659	5.41531	0	0	0	5.62884
	4.56218	0	2.25707	6.87585	0	0	0	7.07317
	9.44592	7.36994	5.75912	1.28131	0.856068	1.73946	3.77623	0.649379
	8.92013	4.67166	0.925498	7.38588	4.60551	5.81598	0.52516	0
	0	10.3527	5.45768	0	0	0.0181097	1.70467	0
	5.1518	0	5.02585	3.75648	0	0	5.1372	5.95297
	7.53842	2.36209	2.89007	6.75731	7.11151	9.09279	0.071615	3.4305
	6.25332	0	3.3826	0.726923	7.85345	0	8.09393	0
	8.25398	0	7.90226	0	4.76838	0	6.13386	0
	2.46911	6.77283	6.68939	0.623448	0	0.0163447	0.514324	1.49402
	1.88554	7.26726	8.23598	0	7.99021	0	2.07862	0
	5.52461	1.39363	4.85044	5.18197	0.0762169	0	0	0.919445
	7.13625	0	2.83224	7.6337	5.03698	0	0	0
	0	4.02989	0	0	0	0	0	0
	0	0	5.54738	5.34395	0	0	0.0513748	0.26651
	9.53907	5.09594	7.97526	0	6.08785	4.65979	1.42696	0
	4.57263	0	4.58229	5.6756	4.32355	0	0	3.3268
	0.119743	0	6.26596	7.17611	0.0319359	0	6.32716	0
	5.47927	0	2.45051	1.77987	0.297387	0	3.51743	5.23156
	0.444653	8.75502	7.69621	5.68913	5.47918	0	7.23046	3.83564
	5.68659	4.28404	4.48173	6.36908	0	0.246209	0	4.47075
	0.00321692	6.20192	5.58433	5.41768	0	0	0	4.81168
	3.70447	0	10.5108	0	8.14092	0	5.50633	0
	3.54449	3.72308	9.15016	6.8325	0	0	5.42962	8.25219
	0	7.64044	2.39618	5.99948	0	0	7.62449	8.57154
	0	0	7.67513	0	0	0	4.93097	0
	0	3.31027	4.59126	0	0	0	0	0
	6.71884	7.6242	4.85512	7.8982	5.02818	0	2.4748	0
	2.26493	9.65335	1.49676	5.27757	3.40909	8.48853	1.37258	5.55636
	6.82059	3.10845	5.69499	0	1.12558	0	3.22983	0
	1.27918	7.02825	7.1657	6.68379	3.76896	0	0	0
	0	0	1.851	3.51946	0	0	0	9.73721
	6.3012	9.08863	3.83005	3.56938	0	8.25767	0	0
	0.0386181	0	9.53938	3.05421	0	0	5.25039	4.69405
	5.99769	4.41884	7.17591	6.8346	0	0	5.25589	0.667709
	10.216	0	8.00044	8.34523	4.72318	0	2.89661	3.36643
	0	0	8.16953	2.2767	0	0	1.83837	0.135854
	3.04123	4.49555	6.3112	2.05132	3.6665	0	0	0
	2.078	0	0	4.34244	8.41055	0	0	3.986
	2.40093	1.37758	6.78527	0	7.40565	6.33864	4.19015	0
	8.404	8.91884	1.96107	4.5837	2.92129	0	6.02496	7.78195
	5.75641	0.0292627	4.78021	0	5.69625	0	3.92861	0
	0.148032	2.40639	7.56005	6.99733	0	5.68724	6.18533	0
	2.7049	3.57763	3.86484	9.17352	0	6.92785	10.7826	0
	2.05085	0	7.2247	2.49079	2.27639	0	6.00067	5.90032
	2.61438	0	6.77308	0.216931	0	0	5.90632	0.511623
	7.5371	0.114086	5.85285	8.3522	0.370099	0	0.0432201	0
	6.96438	0.0393006	0	4.73286	7.47979	0	0	0
	6.43842	0	1.93676	1.99988	3.83178	0	0.30748	1.97443
	2.27352	6.82512	1.60515	2.5609	6.1697	0	0	10.6416
	0	0	6.49134	10.1604	0	0	0	0.215063
	0.209351	5.58307	6.52161	6.03194	0	0	3.4836	0
	6.74019	7.0699	1.41954	0	3.28897	0	0	0
	0.116251	0	2.36427	0	5.41818	0	6.97285	0
	6.2853	4.90199	3.49137	0	0	0	0	0
	0	0	7.17997	0.145891	0	0	5.6142	0
	0	0	3.7716	2.39551	0	0	0	7.54605
	5.49571	8.59365	0	0.373167	1.41904	0	0	0
	6.3501	4.43009	4.31541	2.73034	0	0	6.98183	7.80578
	7.13584	3.8818	8.78021	3.10326	0	0	1.22068	6.8456
	0	10.1329	0.836818	4.86566	0	2.58428	2.1431	0.463858
	0.909179	1.45173	1.94264	4.96225	4.71002	0	6.90495	0.208382
	8.18326	2.84127	6.35882	0	6.32937	0	1.51896	6.38219
	6.09343	4.10271	5.95768	0	1.71973	0	2.2219	0
	6.69346	0.0560596	6.64687	5.90306	9.3482	7.00515	2.2319	1.15758
	1.24171	0	6.66904	0.228787	7.31077	0	6.74935	0.16175
	3.47111	0	5.34786	6.04003	0	0	0	3.92182
	4.77747	7.1139	7.30949	1.52435	5.51061	0	6.93453	6.733
	5.73233	0.987079	5.61125	6.80946	0	0	6.46144	9.54278
	0	0	4.02638	5.48257	0	7.23694	8.1081	0
	0	2.09902	4.83358	5.8159	0	0	3.06131	0
	6.88014	0	7.67663	6.3373	1.38305	0	7.28918	0
	3.50174	3.79911	4.8651	2.92393	4.77324	0	3.69826	4.63429
	8.83667	0	1.27918	0	5.44701	0	3.76896	0
	0	0	4.13439	0	0	0	6.20575	0
	2.7294	0	8.49897	7.62857	0	0	0	0
	6.43212	5.61149	7.71591	6.29573	3.87913	0	0	0
	3.33785	3.79837	5.24733	0	6.54284	7.89735	5.30399	0
	4.23943	8.33122	7.20302	7.96619	0	8.85094	0	5.35959
	5.34852	0	6.54194	1.39099	4.26906	0	3.38598	0.962341
	0.271872	3.73803	1.44912	2.04336	1.57308	0	0.934603	9.66845
	11.8491	0	6.14786	7.52926	3.82978	0	0	4.09325
	2.89361	0	1.62993	0	8.60558	0	1.8248	0
	0.327575	4.85905	8.54559	0	4.47047	5.35097	0	0
	1.43188	4.59555	1.86501	4.80093	6.31882	0	0.26122	8.19576
	7.01503	0	5.94593	9.06317	6.59047	0	5.56101	0
	5.87662	0.499451	4.49813	5.69381	3.83652	0	6.09627	6.74269
	8.68806	4.18983	7.6414	0.312196	0	0	8.50758	0
	6.74459	6.87018	0	7.79542	1.80682	10.0185	0	7.37477
	3.09382	5.82345	0	2.30976	6.78287	10.3871	0	3.71005
	8.64614	0.21279	11.7565	2.17811	0	4.16235	2.9602	7.42678
	0.248465	2.69954	3.27109	0.146405	0.566716	0	7.37416	3.76077
	3.91899	3.4793	6.17612	5.01687	0	0	0	8.14629
	6.65355	3.31239	5.36607	3.42731	0	0	0	7.27425
	0	8.16207	5.31183	4.78059	0	0	0	7.5217
	0	0	5.99191	8.26755	0	0	0	2.91336
	0	0	6.55851	2.67495	0	0	0.61361	3.54753
	2.36481	6.56714	11.244	0	4.93448	0	0.744317	0
	7.44968	0	5.61457	9.1554	0	0	0.652326	5.35285
	11.2248	4.85235	9.49798	0	0	0	4.65723	0.0155642
	7.07383	9.63105	1.64575	9.3586	0	0.0078869	10.3343	8.84066
	6.8673	0.574665	0.641575	6.97992	3.5024	0	0	0
	7.79634	0	1.1203	7.71903	9.27036	0	0	0
	0.0605985	0	6.31502	6.11617	0	0	1.57341	0
	0	4.45497	2.33095	0	0	6.67533	6.45387	0
	5.41683	0.0696329	2.17155	0	0.0125419	0	7.89322	0
	2.59405	8.97334	0	3.57245	6.80192	0	0	8.89878
	6.81017	0	3.22356	7.48961	0	0	0	0
	0	0	0	0	0	0	0	0
	6.43679	0	6.51078	5.97203	0.598406	0	4.36726	9.77149
	3.02208	0	5.60035	6.69346	3.51347	0	0	9.3482
	0	3.61004	0.886381	3.02208	0	0	6.95338	3.51347
	0	0	8.05241	6.00821	0	0	5.27531	8.92198
	4.12893	1.5373	2.82269	6.21411	3.47774	0	6.77784	0.620042
	7.50291	0	6.91065	8.5185	0	0	0	0.384558
	0	0	10.1498	5.20832	0	0	0	7.44244
	6.68237	1.41662	0	9.27436	6.91079	0.0400286	0	0
	6.42695	6.16594	9.47131	3.50211	0.750941	0	4.22155	0
	6.01651	7.08769	8.08728	8.97743	0.127638	0	1.44297	3.23895
	0	0	8.30724	0	0	0	4.25823	0
	2.35454	0.0774514	5.41443	5.14	4.88941	8.12378	4.86782	0
	8.43316	0	3.45722	8.90077	1.21847	0	0	0.386258
	2.38486	6.63657	8.57345	0	4.30069	0	0	0
	4.83358	0	0.75455	7.19333	3.06131	5.0889	4.25259	0
	1.50098	0	0.663501	0.856895	0.139539	0	0.102789	0.807657
	12.4369	2.01013	5.31976	11.8671	6.3081	0	0	0
	3.34521	0	2.43481	0.183512	5.97146	0	0.12062	0
	0.766423	1.41949	1.51898	4.0119	3.45802	0	0	0
	4.50573	0	9.00872	7.68968	0	0	0	0.0542456
	3.85512	6.41673	2.04872	6.35716	0.283242	0	5.83392	0.951955
	0	0	7.46013	0.721836	0	0	5.56063	7.33716
	5.76623	0	7.35618	6.96905	0.574217	0	0.121481	0.539311
	6.3025	4.61367	0	1.34946	4.46501	1.80231	0	0.791411
	1.60818	9.32762	6.81017	4.47734	7.19187	0	0	0
	5.96461	5.3738	2.078	6.49315	0.506972	5.38761	8.41055	6.8088
	6.5818	3.85232	0	5.59516	2.58668	0	0	0
	4.99283	2.76238	0	5.67932	7.00321	0	0	0
	4.25669	7.31219	2.91927	7.56217	0	0	7.44791	4.34146
	3.03377	0	0	0	5.05942	0	0	0
	0	0	1.55763	5.6464	0	0	10.1513	0
	1.07168	7.75688	10.203	0	0.0273906	0	0.186916	0
	4.13983	0	0	6.20822	0	0	0	3.75286
	6.51684	0	4.26648	5.58202	4.34521	0	0	0
	8.35456	6.66774	2.9556	7.95632	0	6.37466	0	6.02598
	6.66825	0	2.23488	6.51487	6.09801	0	2.9717	3.78379
	3.45161	0	2.69145	9.28244	0	0	2.1626	10.2239
	3.37001	0	2.12562	7.77815	5.66783	0	2.18418	0
	6.77308	0	5.12294	6.12839	5.90632	6.69937	1.56298	4.32742
	8.05842	0.312096	5.24662	0.0554476	1.29238	0	3.49098	0
	10.5285	3.2842	7.65572	0.385056	6.63541	0	6.38666	0.209974
	2.87856	0.148068	2.05085	3.04158	0	0	2.27639	7.36796
	10.2763	0	1.85157	8.74706	4.29613	0	2.57043	0
	5.87884	4.66891	5.98813	3.85632	0	2.60447	0	4.52736
	0	5.52369	0.690799	8.01923	0	0	0	0.628488
	2.93502	9.91253	3.9176	4.77695	8.09449	0	0	6.54841
	7.2086	3.79419	5.51956	0	0	0	0.961985	0
	8.5116	0	3.56995	7.04878	0	0	0	5.08734
	7.37258	7.54332	2.13803	0	3.41835	0	0.306774	0
	4.92629	0	6.00091	8.42449	0	0	4.17317	0
	5.40439	5.96867	9.84519	7.9923	4.92077	0	3.68734	0.774278
	6.62325	5.98781	5.13353	7.71623	0	0	8.37162	0
	0	0	2.59467	6.70339	0	0	5.96386	11.8898
	4.40323	5.35488	8.52042	10.0134	3.69276	2.89872	4.0386	7.0749
	3.19103	0	4.67966	5.42176	0	0	0	6.91003
	2.70814	0	7.14243	3.37001	2.60904	10.5151	3.85159	5.66783
	4.86181	0	2.91158	0.162412	7.83843	0	4.7884	4.38441
	4.01897	0	4.83871	8.60957	0	0	0	4.16985
	6.0941	0	3.83028	4.38803	4.64979	0	0	0
	6.51373	4.18724	6.3495	4.74978	5.93525	0	0.545964	0
	4.47906	5.19966	11.3233	0	0.0432381	4.22018	1.56847	0
	5.11793	0	4.12765	1.93681	0	0	3.49853	1.88904
	1.27272	3.12314	5.99814	5.43288	0.866727	5.16526	1.21792	2.92766
	3.01989	0.154279	4.5587	0.289207	0	0	3.74076	1.52906
	4.55499	3.66825	0.574366	9.07152	0	10.9825	0.775531	0
	4.88595	0.803005	9.96233	0	0.277088	0	0	0
	7.98774	0.0178269	7.19031	5.70532	0	0	0.0122337	0
	3.67975	4.88509	6.00609	2.4237	0.224655	8.59479	4.84622	0
	5.67879	0.127232	5.2235	6.9085	0	0	6.48824	4.22656
	4.12021	2.49975	7.67158	0.339034	5.23287	0	2.20227	0
	0	3.35656	2.5108	6.60109	0	0	7.66503	5.01565
	6.73794	4.53638	6.58462	7.97977	9.75889	0	0.0756971	4.47548
	5.80053	1.08822	0.782909	3.51047	7.93013	4.29428	0	6.40938
	0.939544	0	2.52421	1.18318	4.96463	0	0.0591471	0
	0	0	9.16902	8.43621	0	0	0	8.41198
	7.20579	4.62516	9.15134	2.85701	10.4741	5.50567	1.02586	0.0274686
	1.55207	0	5.34028	2.62887	4.30644	0	0	0
	0.27672	7.15494	8.48639	6.61682	0.0373269	9.0025	0.867318	5.2318
	4.83488	7.27651	0	6.08466	0	4.44676	0	0
	0	4.39751	3.98086	10.6507	0	7.31968	4.78495	0
	4.76305	0.970426	3.4479	5.72909	0	0	0	2.05913
	8.76668	0	0	0.686474	2.26248	0	0	0.289717
	5.29738	0	3.87837	3.20873	7.16079	0	0.175996	0
	2.49949	0	6.22186	0	6.07358	0	0	8.32129
	0.542405	7.89033	3.46578	0	0	9.31613	0	0
	0	0	0.498773	4.79755	0	0	0	0
	4.63341	0.0622433	8.83667	5.75525	4.78223	7.03079	5.44701	1.39251
	6.15739	5.14142	5.81559	0.0847637	0	0	9.04512	1.79065
	3.83336	5.25528	1.91414	4.52388	0	0	1.07362	0
	6.21899	0	8.28768	8.59797	1.74166	0	0	7.35647
	0	7.93894	5.99894	5.77048	0	8.61951	0	3.62798
	0	0	3.30507	5.521	0	6.50107	0	5.89524
	2.01727	0	10.0047	5.26143	3.2079	0	0	0
	0.644956	4.50692	8.65222	6.55624	1.62061	0	4.51619	0.91887
	5.21129	10.6908	0	0	0	0	0	0
	0	3.25749	5.10637	6.26842	0	2.05785	5.03296	3.3299
	1.00688	5.02491	7.00501	3.39513	0.446075	0	1.02573	3.42813
	3.66215	1.87223	9.30325	1.9828	0	0	0	0
	7.05796	0	7.4327	5.61536	4.93376	0	0.678982	0
	0	0	6.83925	0.0764918	0	0	0.052938	0
	1.44912	6.87548	1.56241	0	0.934603	0.118778	0.280581	8.35093
	0	5.20904	8.66477	7.15621	0	6.83584	3.65729	3.87295
	3.15027	0	1.95471	1.33248	0	0	0.522218	0.462616
	0.162412	7.43383	6.07898	6.20737	4.38441	0	9.56745	7.2937
	3.8003	0	0	0	7.91902	7.91185	0	0
	9.24417	3.40679	5.87884	3.38217	0	0	0	0
	0	0	9.66827	0	0	0	4.83114	0
	6.96471	0	0.766104	3.11714	0	0	0.0349474	8.50655
	0	0	11.7471	7.0621	0	0	4.84472	0.0115065
	2.47281	6.56699	7.61394	0.573878	2.22761	11.2188	0	0
	5.22093	0	7.46911	0.743281	0	0	5.32902	0.0909624
	3.91889	0	5.62703	0.68625	0	0	3.67828	1.04878
	7.72475	0	0.66152	4.72173	5.72246	0	2.5948	0
	5.56559	0	1.11221	1.89415	0.112338	0.153174	5.71682	0
	0	0	3.44689	1.40171	6.47939	0	6.47121	0
	6.33788	6.05435	0	7.69586	0	0.694356	0	0
	3.68732	2.93772	5.19501	4.83168	6.47427	0	0	0
	0	0	5.48666	1.43188	6.90093	0.214178	0	6.31882
	3.21659	4.64555	2.90873	0	0	0	7.85917	0
	6.22006	2.58143	3.49965	6.19964	5.10699	0	0	1.55483
	0	0	2.05806	0.494587	0	0	3.62715	0
	7.14883	5.32954	6.0627	1.69286	0	3.89323	0	0
	4.99039	2.08748	4.35263	6.29409	0	6.19772	3.71711	0.240033
	1.43	8.91081	7.88592	0	4.27375	0	0	0
	4.76095	0.801417	2.13168	8.57676	5.17985	0	0.780979	1.32468
	5.459	2.66173	6.46469	6.0992	3.596	0	4.64167	6.41014
	8.19564	2.84074	1.91693	4.71724	0.0361377	0	6.02647	0
	0	2.92369	7.17545	4.71506	0	0	0.0116223	0
	1.4141	0	5.97503	3.53238	7.8733	0	1.48538	0
	0	5.15005	7.30865	6.06532	0	0	0	1.98919
	8.05566	0	5.04618	1.0494	0	0	4.2593	8.80467
	1.54771	8.77519	7.04679	5.34557	8.22651	1.85768	1.04351	6.80434
	7.09292	0	10.7951	8.42948	0	0	6.02115	1.49108
	0	6.40833	7.95437	0	0	0.296469	0	0
	3.59884	0	5.60038	3.79818	0.0601431	0	0	0
	1.88475	0	2.02721	7.01955	3.40681	0	1.15364	0.857558
	0	0	6.36155	2.91301	0	0	0	0
	4.01041	0	9.88045	2.91543	0	0	3.5378	0
	6.3655	0	7.07392	0	0	0	3.72753	0
	10.4956	7.65511	3.49056	9.9593	2.75774	0	6.5439	0
	3.76979	10.4085	5.73167	4.96151	0	4.96251	5.27686	5.24173
	2.49216	1.71599	5.02196	5.45719	6.779	7.91043	0.5052	0
	0	0	3.55713	4.40618	0	0	3.67247	0
	4.70774	5.57667	8.90986	3.25136	0	0	2.37454	0
	6.34982	4.70962	2.41275	5.58983	5.4907	6.05266	4.81318	0
	6.00821	0	0.940037	5.44565	8.92198	0	6.66164	0
	0	0	7.57436	0	0	0	0.616253	0
	11.0383	3.30403	6.23319	5.79062	0	7.54962	5.32679	0
	0	4.18724	7.12191	4.4562	0	5.81643	9.33486	5.58491
	5.63009	4.95328	4.07901	5.61151	0	0	4.54145	0
	10.858	5.04583	6.50846	2.86513	4.6491	0	0	3.21907
	6.66312	0.0493536	8.77144	2.48505	2.95198	0	3.31438	0.114141
	3.40813	3.01614	8.2812	0.381396	7.56869	0	0.293522	0.0396047
	3.62378	0.0459052	0	6.86017	3.98561	0	0	4.87607
	2.11896	0	7.70115	5.51962	0	0	0	4.77461
	7.58807	6.03659	4.42345	3.51276	0.624246	0	0	3.42114
	7.14067	6.54686	9.00564	0	7.28767	6.46327	0.108469	0
	4.50616	6.05412	5.95678	0.643161	0	0.210224	0	5.30224
	0	0	7.98582	6.86511	0	8.31638	1.88333	0
	2.5609	5.78385	8.09618	4.62101	10.6416	0	0.0113631	4.65422
	8.2429	0	10.4906	2.78955	0.378371	0	7.18015	3.4654
	0	5.93318	6.13642	5.98102	0	0	3.23852	0.0056183
	4.4293	0	3.63614	3.46262	3.13969	0	0	0
	1.30037	3.91562	0	10.0335	2.04317	0	0	4.06747
	1.92987	4.45968	0.304802	7.67599	8.58912	0	2.68635	0
	0	0	3.25791	9.48008	0	0	1.28323	0
	8.66672	0	2.2696	5.58944	0.675173	0	5.29386	0
	2.62061	0	0	1.42094	0	0	0	3.56011
	0	0	7.31554	3.35651	0	0	4.819	0.0930379
	6.04218	0	0	0	0	0	6.26343	0
	7.7934	6.40368	6.0941	2.34779	9.83435	0	4.64979	7.96313
	5.74283	2.99846	0	4.07819	0	0	0	0
	3.31483	0	0.572238	7.14357	0	0	7.12625	0.115977
	1.2345	0	7.05177	9.67349	7.32079	0	7.95466	0.70374
	6.52425	2.50882	1.1273	0	4.17881	0	2.13509	0
	4.4987	0	8.05566	5.0821	0	0	0	7.85809
	3.55713	0	7.14067	0	3.67247	0	7.28767	0
	5.35645	0	3.04134	2.47414	0.038327	0	0	4.54544
	0.242024	0	1.23601	2.7294	0.971109	0	5.23194	0
	7.10267	0.901068	0	11.2248	1.92634	0	0	0
	8.60957	0	3.08086	9.24417	4.16985	0	2.80952	0
	0	3.99456	5.25276	1.11461	0	0	7.91544	6.3279
	0	3.25843	2.80464	6.42018	0	4.21798	0.0646644	0
	4.48384	0	2.57569	0.145224	0.129127	0	0.161208	5.20738
	0	0.043848	6.15524	10.3801	0	0	4.91016	0
	6.19964	0	6.95217	5.12531	1.55483	0	6.26717	0
	1.43028	4.83809	3.22181	4.78936	0.048287	0	4.99098	0.105449
	4.98624	6.16542	0	3.92389	2.94071	6.0624	0	0
	9.47473	0	0.907307	0	1.45025	0	0	0
	2.4902	5.2628	2.69002	1.11024	2.70556	0	2.82925	0
	2.01211	0	3.01208	3.1985	0	0	6.70421	0
	0	0	5.76812	3.1114	0	0	0.167934	0
	4.99127	6.91365	0.819208	8.05696	8.99158	7.97601	6.47722	0
	7.34181	5.07852	4.64464	2.32495	3.15803	11.2706	0.0617499	0.265624
	6.11196	0	0	8.44139	0	0	0	4.43978
	8.6589	0.280156	5.7551	0	3.90291	0.16364	4.4097	0
	5.42143	0	13.5386	5.91886	9.56482	0	6.53219	8.31801
	6.74063	8.7868	8.40555	3.91204	0	0	1.38272	7.61683
	3.72313	0	4.59419	0.0388654	0	0	0	0.0532337
	4.91432	4.92379	4.12036	5.3892	5.72231	5.96585	5.81365	2.8896
	7.47674	0	9.78611	5.22661	0	0	1.04872	5.50086
	5.81559	5.28012	6.02977	0	9.04512	1.24276	0.0085176	0
	10.2869	0	0	3.40923	0	0	0	0.130181
	5.37608	0	4.68841	1.04745	0	0	0.323844	0.205427
	0	5.17137	3.59671	5.54791	0	3.86124	6.66279	7.7376
	6.64743	5.25902	9.74379	0	0	2.63374	5.38465	0
	0.0870841	4.73206	0	6.53753	0	0	0	4.57047
	4.26344	1.53005	9.49295	0	3.09637	0.18096	2.87281	0
	5.55443	1.67525	0.841502	0	0	0	0.161902	0
	3.97405	0	0	2.97897	3.04631	0	0	8.07254
	4.01512	0	8.1987	0	0	0	0	0
	4.38803	0	6.41574	7.91982	0	0	9.48203	4.50879
	5.32028	0	10.6781	7.14809	2.35111	0	0	1.97992
	3.10596	0	2.12062	7.2808	0	0	2.20586	0
	0.819208	7.76616	4.99489	5.80051	6.47722	3.7178	9.59835	3.73351
	7.52411	0	0	8.26745	0	0	0	5.25925
	4.89338	0	5.51033	1.35116	0	0.021982	0	0
	0.628012	0	0	0.389178	0.0574869	0	0	0
	0.262339	6.07614	0.757143	7.76971	10.7355	7.44735	1.88648	9.92983
	0.450708	0	6.98943	5.86554	8.41474	0	0	0.0152082
	4.76232	4.64555	0.708512	9.30485	0.0520284	0	2.59961	0
	5.82414	1.3724	12.7693	3.43838	0	5.84968	0	0
	3.01868	0	4.30183	5.92752	6.79025	0	0	0.127546
	6.21411	5.4907	6.51684	6.21249	0.620042	0	4.34521	0
	8.89594	2.28863	10.5285	4.60801	0.317955	5.43387	6.63541	0
	7.30889	0	7.58508	1.88934	3.16018	0	6.94658	7.23217
	4.01212	4.76936	3.34491	0	0	0	0	0
	0	7.53432	0	7.93352	0	0	0	0
	4.84675	8.28093	9.99587	2.51591	4.65702	0	2.14287	6.65964
	6.55851	0.0297328	9.70051	0.577855	0.61361	0.00286055	0	0
	0	3.40712	2.46911	1.2345	0	0	0	7.32079
	0	0	9.92468	6.11708	0	0	0	0
	5.11457	0	6.60757	10.3126	6.563	0	5.37972	6.3678
	4.93218	0	7.99571	7.49456	0	7.26216	4.47303	0
	2.92295	0	6.38189	1.98418	0	0	5.99504	9.48249
	6.2078	0.977116	3.32117	0.661852	0	4.8644	7.51972	3.6451
	13.4256	0	6.16364	6.32026	7.21669	0	0	0
	1.90514	8.06194	8.79044	0	7.07654	1.42249	0	3.52097
	7.86652	0	7.90113	8.79555	0	0	6.89279	4.80114
	2.41275	5.02162	1.55158	4.96229	4.81318	4.94721	0	4.63172
	0	0	0	7.98363	0	0	0	0
	0.757143	0	2.30438	10.4663	1.88648	0	0	0.304077
	4.26544	0	3.44055	0	0	0	0	0
	4.72236	0	8.17632	6.02893	0	0	0	9.06677
	0	0	3.16918	0.0251258	0	0	3.40739	0
	6.05095	0	4.14198	10.3642	0	0	0.372049	0
	0	0	5.70032	2.38511	0	0	0.338462	0.239941
	8.08934	0.236212	6.4763	5.53788	7.20579	0	4.13103	5.88691
	4.97367	0	1.46692	7.56936	0.231764	0	0	0
	0.408618	5.82044	4.20857	3.99182	1.30403	0	4.03598	0
	0	0	1.86329	3.17085	0	0	5.43029	0
	8.11511	0	8.48966	0	0	0	9.37786	0
	3.38851	3.7984	3.9863	3.6912	5.89502	0	0	7.05392
	2.3399	0	6.29256	9.25451	6.19731	0	0	0
	3.08086	5.14644	0	6.76515	2.80952	0	0	0
	4.47407	0	1.5384	2.8516	0	0	0	3.42464
	2.73138	0	5.40754	0	10.3355	4.30924	0	0
	0.661676	0	7.73376	3.83154	0	0	0	5.14799
	6.12427	9.19171	7.48648	0.470676	0.252677	0	6.96308	3.93727
	0	0	6.23776	3.4283	6.75114	0	0	5.65302
	1.9192	8.00569	3.90694	0.0211846	4.5884	11.7081	8.06745	7.08013
	2.14034	0.969801	0	6.83626	0	0	0	4.22028
	1.40701	0.188824	6.65612	3.73451	0	6.40192	0	0
	0.61063	4.10379	0.338168	6.19662	0.8374	0.337011	0	1.20046
	0.970792	0	1.63031	8.46601	0	0	1.7458	0
	4.43679	8.50939	0	0	0	3.23796	0	0
	4.76927	7.16196	4.00156	2.54946	0	0	7.92131	0
	10.0724	0	1.49748	8.3162	0.0102698	0	5.09852	0
	4.85721	0	9.54698	0.155046	0	0	1.09266	0
	6.11708	0.0190554	6.75687	5.96366	0	0	0.293833	4.81784
	7.79258	4.67251	4.28064	0.323117	4.31747	7.58656	6.25863	0
	7.96636	5.33342	6.2047	0	0	0	5.01011	0
	1.71197	9.65127	2.94813	0.609386	0.153553	5.08778	9.3649	0
	4.69425	0	7.78184	0	3.59568	0	8.46994	0
	1.15672	4.70049	4.24289	3.82626	6.30147	0	0	5.56496
	5.967	0	0	5.73082	5.45566	3.58847	0	0
	4.74978	4.66603	6.45203	6.28925	0	7.10211	3.81507	1.49286
	3.67689	0	11.8491	3.22822	0	0	3.82978	0
	5.44092	0	7.46842	0	6.54211	0	1.36175	0
	5.48666	3.45286	0	6.74459	0	0	0	1.80682
	6.4499	5.59451	0	1.55207	3.00254	0.491027	0	4.30644
	5.11585	0	1.0888	0.27672	0	0.296357	0	0.0373269
	6.16364	0.120121	5.96919	5.967	0	0	8.30166	5.45566
	3.16918	0.0061281	6.94204	1.13382	3.40739	0	0	0
	0	0	1.19083	0	0	0	0.915918	0
	0.494587	0	7.01153	5.38443	0	0	0.0273064	3.63384
	5.31345	0	6.16688	8.84809	0	0	3.27894	0
	3.69605	0	5.99325	7.2764	7.47389	0	0	5.30585
	5.95768	0.296373	2.43597	2.3121	2.2219	0	3.90797	10.0741
	2.18297	0	5.70375	5.96137	8.14288	0	0	3.16701
	9.47486	5.89487	0	0.517942	3.30357	4.68929	0	4.0585
	5.27729	0	2.09963	0.919068	0	0	4.90285	0
	5.60269	0	5.24839	5.8932	3.37143	0	0.131184	0.330399
	0	3.13971	3.19698	9.04924	4.41567	0	7.34061	4.67056
	5.42563	1.23351	5.58418	9.02109	0	6.32185	0	0
	4.83814	10.4179	0	8.29791	0	0	0	0
	4.87626	0	1.67698	0	5.70327	0	3.51967	0
	7.75377	10.497	8.64614	5.89245	0.688929	0	0	4.37712
	3.72067	2.38509	7.39153	12.4013	7.97546	0.0858192	3.35002	6.92204
	2.59467	0	5.43733	10.4642	5.96386	0	7.35188	3.59916
	7.35628	5.55241	0.499912	6.18416	2.254	0	3.99637	0
	0	0	6.70264	4.37712	0	0	3.13648	6.62016
	4.67459	0	3.95312	6.66576	0	0	7.884	0
	1.1203	0	4.7156	0	0	0	3.11139	0.188298
	5.93332	3.96703	5.66348	8.42613	0.862233	8.03647	0.100578	0
	1.34404	0	5.05583	10.3595	0.434503	0	0	6.48603
	4.17622	2.4688	5.28503	6.13705	0	0	4.12902	0
	11.3233	3.79022	8.44844	9.16926	1.56847	2.76047	0.588771	0.34092
	0	0	5.05927	7.36847	0	0	5.00059	0
	4.33669	1.54414	6.67286	5.81482	3.42923	8.49641	7.59461	0
	5.26178	2.30435	5.31688	2.95337	4.08605	0	1.69464	10.561
	6.12107	0	6.99052	6.8697	5.26356	0	0	0
	6.76515	0.969324	8.93384	3.7126	0	0.158122	0	1.60891
	6.10546	0.20055	4.90969	5.11475	0.248151	0	0	0
	0	7.96617	4.02066	0	0	0	0.128235	6.26212
	3.73621	0.00763683	1.30037	8.01334	0	8.00893	2.04317	0
	2.33987	0	12.0238	0.723977	0	0	7.45527	0
	9.19609	5.50117	5.29505	7.27555	0	4.95992	1.89153	10.0607
	2.77328	0.291734	8.14389	1.73402	0	0.0487352	5.39316	9.91727
	5.12987	0.0737511	1.79926	0	4.17713	0	5.81865	0
	1.35234	0.427652	8.36277	3.96229	1.68079	0	0.709065	0
	10.3446	0	0.991443	6.21696	0	0	0.0921596	0
	6.68939	0	0.139795	0	0.514324	8.04024	0	0
	8.08728	2.57462	9.25189	5.72019	1.44297	0	6.55631	0
	6.33864	4.17122	9.72734	0	0	6.18988	6.62988	0
	2.40709	0	0	7.87694	0	0	0	5.19156
	8.38207	7.72487	8.63359	0	0	0	0.225836	0
	0	0	0	7.54691	0	0	0	0.789039
	6.73602	0	7.23725	0	2.16685	0	0	0
	12.0238	0	3.59582	5.55995	7.45527	0	0	0
	11.0515	6.21121	10.9606	1.70699	3.24612	0	0	8.46777
	0	6.46055	4.66265	3.79226	0	0	0	3.81908
	0	0.338385	1.89399	4.55499	0	0.224952	10.3398	0
	6.23817	6.11118	6.76515	1.54771	0	1.80853	0	8.22651
	1.93681	0	6.81193	8.66672	1.88904	0	0.0924657	0.675173
	0	0	7.67728	0.262339	0	0	4.2605	10.7355
	10.7951	0.146556	0	13.4256	6.02115	0	0	7.21669
	6.98232	0	6.66312	5.42563	0	0	2.95198	0
	4.86268	0.473841	5.76599	5.26178	4.75542	3.54925	0	4.08605
	0	6.21377	3.33092	5.53261	0	0	0.126541	0.294874
	6.53065	0.299671	3.45412	0	4.71193	0	3.55252	0
	3.00845	0	8.91579	5.80159	7.76823	0	6.85541	0
	6.5332	0.269713	2.85386	4.35288	0.0728758	0	6.67842	4.90704
	0.738713	6.72803	4.09018	0	0.717446	0	0	0
	4.37802	9.36991	5.9505	7.05721	8.31851	0	0	7.98512
	5.62703	3.21286	4.90954	2.17625	3.67828	0	0.414618	0.0706169
	0.109224	0	6.25595	0.00825488	0	0	0.331993	0
	0	4.17423	6.96471	0.106413	0	0	0	0
	6.8712	5.55968	7.30889	0	0.0380227	0	3.16018	3.02959
	4.42866	5.46325	8.52274	6.73531	0	9.69484	5.91599	0
	0	3.88769	5.71819	5.05184	0	0.0201605	1.70702	8.1093
	0	0	9.2213	5.83753	0	0	5.07157	4.33517
	2.12008	0.328209	6.2853	0	6.90462	0	0	0
	6.87667	0	2.39919	4.86054	0	0	4.41223	0
	3.31034	0	6.73207	5.32073	0	0	0	0.158708
	4.87709	6.04179	7.00199	5.9295	3.75206	8.89019	1.30998	0.349705
	7.30283	7.74905	1.21138	8.27931	8.74944	0	0	1.14161
	5.98847	0	4.85809	4.85393	7.33682	0	0	8.3912
	0.203782	0	3.5129	6.28097	2.32803	0	0.897425	0
	3.52509	4.40002	3.61208	1.49273	0	0	7.07022	0
	5.80296	0	4.74362	3.13851	0	0	1.02906	5.979
	8.50485	4.39136	7.34712	4.36527	0	5.71025	3.11114	0
	4.66875	0	6.35161	4.19749	5.52537	0	2.96793	0
	2.28524	0	1.33107	0	0	0	0	0
	6.01728	3.92718	4.73492	0.0827525	0	0	3.32606	2.81173
	9.80265	5.13627	6.69373	9.86445	0	0	0.292088	5.32306
	3.78685	0	2.44164	3.97092	0	0	7.58215	13.6546
	3.29015	0	4.4987	0	0	0	0	0
	0.673081	0	5.61356	0	0.277099	0	0	0
	6.93165	0	5.26285	2.33823	0	0	0	5.86376
	3.43753	0	5.20602	0	8.44482	0	2.78557	0
	6.80505	8.8485	1.05201	0	0	4.05107	8.53064	0
	0.436309	0	6.43654	8.16714	0	0	3.29903	0
	3.9734	0.173747	6.72158	0	7.77341	0	2.81931	0
	1.83027	3.35345	0.674482	4.14921	8.4688	0	0.116572	8.03541
	8.47493	0	4.42819	4.64125	5.46394	0	0	0
	7.7204	3.33581	9.14893	5.88695	3.34225	2.82958	4.31947	2.88583
	2.38221	3.93692	6.62906	8.3041	6.58151	0	0	0.0194888
	1.98996	0	2.80271	7.40623	0	0	5.26324	2.01317
	8.39007	3.34755	0	1.0701	4.12479	0	0	1.1683
	5.25276	0	7.52081	2.1506	7.91544	0	5.82682	0
	0	0	8.64192	0	0	0	3.41408	0
	0.141225	0	6.78912	0.820693	3.2327	0	0	7.60977
	5.73938	1.95833	4.64278	0.342663	0	6.99241	3.63521	0
	7.61983	0	0	1.88477	6.77126	6.12483	0	5.07638
	6.43654	11.276	9.12014	8.27404	3.29903	0.0394108	2.29321	0
	0	0	9.68247	6.42989	0	0	4.37092	3.53443
	0.595917	0	7.2245	0	3.12574	0	8.91175	0.0375012
	5.42647	3.49486	5.88233	2.552	0	6.78419	0	10.1383
	7.18285	7.21976	5.84918	2.1712	6.84143	0	4.68276	0
	4.99358	4.7013	1.3523	0.426061	0.609223	0	0.631523	0.0306198
	4.85552	0	0	6.26207	0	0	0	3.30166
	3.7965	0	0	7.525	3.01763	0	0	0.0199726
	1.11684	0	3.69956	1.37567	0	0	0	0
	4.47673	5.70591	2.36142	0	6.05038	0	0.656438	0
	0.533087	0	6.32489	0	0	0	4.685	0
	11.2508	0	9.3487	0.271872	1.48575	9.33453	4.7051	1.57308
	2.31702	5.08738	8.25864	0.248465	5.08568	0	4.70029	0.566716
	0.292409	7.36271	6.87306	5.41683	0	1.46978	5.80936	0.0125419
	9.19139	0	7.50884	9.47473	3.537	0	4.63469	1.45025
	10.6449	0	6.77233	1.90514	0.251096	0	0	7.07654
	1.86656	0	2.06934	0	0	0	0	0
	1.94326	0	6.43679	5.76017	0.0657328	0	0.598406	0
	6.19575	9.49363	2.04291	7.17907	0	0	9.87335	2.94813
	1.36038	0.535321	1.22901	0	3.62134	0	0.328581	0
	7.43449	4.1354	6.10055	7.73392	6.28625	8.04936	0	0
	5.47089	4.13592	6.43922	5.62846	7.31437	0.268019	2.0561	6.03942
	1.85157	6.45071	0	2.92408	2.57043	0.608143	0	0.28271
	8.55019	0.0822977	4.95032	1.39837	0.918295	0	0	3.88873
	10.8654	0	1.76797	0	4.60138	0	0.107744	0
	1.13382	0	7.94405	2.73643	0	0	3.41022	7.3161
	3.85122	1.31271	5.66636	0.8159	0	6.23257	9.02144	6.00775
	2.06738	5.9901	1.71197	0.0863243	1.6965	0	0.153553	0
	10.1604	0.758337	0	0	0.215063	0	0	0
	0.110038	0	2.20639	7.67331	4.65233	0	8.61893	8.10297
	0	0	6.39095	0	0	0	0	0
	3.36458	0	2.89361	7.50994	0.213488	0	8.60558	0
	0.356909	0	3.29487	2.90506	5.40388	0	0	2.7532
	4.91217	7.80135	5.73945	5.55234	0.602428	0	6.89921	0
	6.99572	0	6.5651	0	1.38852	0	8.54257	7.62466
	3.41359	6.8997	2.2747	4.40753	4.02348	0	0.450299	0
	0	0	4.30552	0	0	0	7.44256	8.94891
	1.32871	0	0	8.76148	0	0	0	0
	2.56915	0	7.47847	9.25932	10.3346	0.165218	6.43689	6.60077
	0	0	0.123707	6.13597	0	0	0	0
	3.79968	0.213585	6.47469	3.47338	0	0.0860804	3.42794	3.6841
	1.15049	0	9.07545	1.00031	0.313493	0	6.65792	0.141345
	6.06898	6.16907	9.47943	0.651725	9.00466	7.13783	0.639594	2.02278
	5.89627	2.63118	5.04792	3.36865	0	7.97597	0	0
	3.80095	0	5.12362	5.10359	0	0	5.50929	6.86306
	6.84898	3.26937	8.18949	4.16804	4.01147	0.487817	4.60921	0
	4.13787	6.46671	6.05976	0.1485	5.01449	7.29656	5.41752	0
	0	0.0331414	8.60142	0.906122	0	0	0.970595	7.15066
	0	0	7.67905	4.95387	0	0	2.4454	0
	7.54051	3.89575	0	0.775436	0	0	0	4.02721
	8.50987	0	6.67964	0.392136	0	0	0	0
	4.75995	6.10343	0	0	0.668979	2.08361	0	0
	1.78092	0	4.38803	2.97947	8.39157	0	4.69475	6.92806
	0	3.15965	4.16321	3.5231	0	8.22997	0.083024	0
	0.979479	6.59535	1.09042	1.86642	5.00386	8.13823	1.33479	3.01068
	10.9079	5.29244	7.17445	6.12089	5.33511	0	0.919118	0
	5.93316	8.67692	2.04319	9.84512	7.36563	0	7.73986	0
	7.02359	0	3.81723	4.47453	0	0	8.89187	0
	6.93974	0	6.57754	2.97233	7.74813	0	8.36533	7.14228
	2.80464	1.83425	11.0417	1.49718	0.0646644	8.40681	6.6482	3.15309
	2.15676	0	2.11527	5.78127	0	0	4.69568	0
	5.95284	1.33774	0	7.25376	0.11197	2.96333	0	0
	3.86582	2.72124	7.09746	6.00959	6.83189	0	1.30187	6.37648
	4.26289	0	1.50023	2.85846	4.30139	0	0	0
	8.30117	0	5.95284	4.22245	0	0	0.11197	2.94418
	6.92873	0	2.36975	4.43711	6.6435	0	1.86264	8.28443
	5.10216	0	6.59942	0.555486	2.2392	0	2.9461	0
	0	0	4.2493	4.68042	0	0	5.90134	0
	0.0741719	0	6.96113	8.20065	0.0898221	0	0	0
	0	5.87472	0	6.95409	0	5.23881	0	2.40501
	1.73485	0	2.45096	0.0112969	7.40611	0	6.73979	0
	6.60417	0	5.35688	3.67975	1.72337	0	0	0.224655
	6.02977	0	4.07415	6.87667	0.0085176	0	3.91711	0
	2.52175	4.294	7.20647	10.9079	2.12027	5.70797	3.1691	5.33511
	3.32194	0	7.84311	6.18004	0.333255	0	4.06438	5.11394
	0.00604111	0	2.86691	2.71525	0	0	6.06005	0
	0	7.35264	6.5332	5.20402	0	0	0.0728758	6.55212
	6.90813	0	0	0	0	0	0	0
	0.72751	0	5.49596	5.97365	0.19668	0	0	5.0212
	3.66323	4.39246	0	2.69538	0	0	0	4.12325
	5.88678	0	7.60471	10.2508	0	0	6.39194	0
	9.17324	0	4.77747	0.41319	3.56168	0	5.51061	0
	8.57428	1.92368	0	5.48153	4.96089	5.1357	0	0.0163204
	3.53223	0	7.70865	9.1153	6.25161	0	0.0169665	12.5289
	2.5825	0	0	6.60143	0	0	0	4.45859
	5.98096	0	6.13603	5.9613	3.96924	0	1.42872	0
	1.39325	0	5.85909	6.82522	3.12963	0	4.92482	2.72341
	1.0257	8.22414	0	6.73799	2.37683	0	0	6.41927
	4.52018	3.93386	1.13923	4.33568	0.116145	0	0.310784	0
	4.87385	2.37277	8.91336	5.40446	0	5.29091	0	6.36814
	8.42357	0	8.18326	7.76915	4.29788	0	6.32937	5.63905
	2.37717	2.49977	0.707007	3.91924	7.73782	8.19088	0.501823	0
	0	0	6.64918	7.96813	0	0	0	0.522635
	5.53261	0	0	7.14788	0.294874	0	0	4.80236
	6.37413	0	5.44059	0	0	0	8.48492	0.373621
	8.72252	0	7.05774	6.98794	0	0	3.40179	8.98915
	0	0.0215471	0.740859	0	0	0	4.29598	0
	8.26128	0.0535511	3.18195	0	0	0	0	0
	4.53342	4.40355	2.31702	6.36184	0	6.8521	5.08568	0
	1.6377	5.89966	3.29719	1.23534	0	0.380513	8.77528	4.38006
	7.02281	0.336115	2.04971	7.79123	6.70611	0	7.89378	2.32977
	5.04693	7.3857	7.831	3.14346	2.6271	5.24641	1.58304	0
	4.14046	0	6.7875	0	0	0	0.438002	0
	9.0478	0	6.69163	1.16335	3.18652	0	0	7.10436
	6.0538	0	6.9723	0	4.294	0	1.30819	0
	7.7086	6.67674	2.37152	7.14151	0.383789	0.0378116	3.72238	0
	0	0	4.55484	6.45054	0	0	0	0
	0	0	6.19303	0	0	0	2.21174	0
	0.106413	0.241583	4.34377	0	0	0	0	0
	7.58508	0	0.343346	5.40852	6.94658	9.51881	0.0936217	0
	6.13646	0	3.21949	0	3.9874	0	0.216244	0
	7.64479	0	10.2646	6.02703	0	0	0	0.0304486
	3.95746	0	6.9201	1.5184	0	0	3.51016	5.41057
	8.77744	0	0	5.56498	6.19405	0	0	2.07
	3.68374	0	2.23961	12.4098	8.02668	0	0	2.88261
	8.88367	5.9455	1.27753	5.56866	0.652198	0	0	8.09846
	6.61747	0	7.46802	5.37791	0	0	0.020285	9.12519
	8.5185	0	3.4759	10.6264	0.384558	4.33915	0	3.99274
	0.0622842	0	3.63848	7.66888	0	0	8.26466	8.45157
	3.17116	3.64842	0.715478	5.74357	5.06359	0	0	0
	1.95037	0	6.19755	6.53565	7.62038	0	2.1842	0
	2.29833	0	6.06422	7.41822	6.35135	0	0	10.8875
	0	6.13554	5.98862	0	0	0	0	0
	5.76395	7.34125	1.82916	0	6.60736	5.73123	7.59876	0
	2.12562	4.27424	7.74839	7.15341	2.18418	0	6.84174	2.19021
	0.179627	5.64559	2.18297	5.48823	0	0	8.14288	0
	1.30493	0	4.14046	1.94101	5.02043	0	0	0
	0	6.17116	8.29032	10.4866	0	5.5277	0	0
	4.91464	0	5.86671	7.77748	0	0	0.505973	5.40479
	6.64439	0	7.06616	1.37588	0	0	0.033854	6.19289
	4.86289	0.0835419	3.68786	6.44793	4.72234	6.74035	7.21167	3.19789
	0	2.27746	5.48347	0.119943	0	3.31894	5.98619	0
	0.940037	0	7.92676	3.41943	6.66164	0	0	7.18849
	0.338422	0	0.691629	0.444653	0	0	0.729595	5.47918
	2.60461	0	8.37027	6.22006	0.938422	0	3.62583	5.10699
	0.688972	0	6.93485	3.01868	0	0	0	6.79025
	4.52474	3.16237	3.44586	4.01212	7.96502	0.343498	0	0
	6.20382	0	8.96157	0	2.67316	0	6.16155	0
	7.73901	0	3.70038	5.60269	0	0	4.43722	3.37143
	6.02231	0	4.19364	1.34404	8.32661	0	0.166766	0.434503
	0	7.18642	2.35454	4.26289	2.65206	0	4.88941	4.30139
	6.11813	0	2.86553	7.87528	5.33079	0	0	6.42832
	5.16593	6.61155	1.98907	8.66508	0	6.46912	5.45209	0
	6.16594	0	0.804283	2.17618	0.981795	0	3.47297	8.30197
	3.39341	0	2.79882	0.368582	4.04788	4.61052	0	0
	6.19198	5.03081	1.38594	0.60801	0	2.35002	8.1068	0
	7.4503	0	0	6.84795	5.13388	0	0	0
	6.95323	0	2.36467	0	5.99303	0	6.36712	0
	0	0	7.06514	0.810574	0	0	8.28253	2.65612
	2.2501	4.0035	2.38927	2.79732	6.80004	0	4.66991	7.85667
	4.44497	3.33588	5.21967	5.58547	0	0	2.83082	0
	5.25339	0	8.76668	3.03871	0	0	2.26248	9.89856
	0	0	0	3.8042	0	0	0	8.48505
	0.559667	0	0.577798	5.55035	0.441741	0	1.12811	3.5818
	4.01062	0	8.42741	0	0.122137	0	0	0
	0	6.99534	6.26531	7.42863	6.68883	0	0	0
	8.46043	4.07162	0	0	0	10.8594	0	0
	5.46843	0	3.16288	1.0763	5.79357	0	5.54551	0.0600473
	5.66891	0	3.85962	0	0	0	9.06192	5.61231
	5.43288	0.261981	9.82229	9.6427	2.92766	0	0	0.651123
	3.56228	1.34917	5.44092	5.95517	6.28046	9.92773	6.54211	0.38511
	2.19325	0	6.20382	3.23036	9.3186	0	2.67316	0.196653
	9.3542	0	3.43314	1.05365	0	0	5.69778	0.485504
	9.10815	0	4.7193	0.582007	2.7424	0	0	0.170097
	6.46914	0	9.49604	4.89033	3.3473	0	3.38209	0
	6.77476	0	7.01094	5.7907	0.387511	0	0	5.21542
	0.0640712	0.675512	7.55276	2.23693	0	3.77082	0	0
	4.89184	7.8043	3.90089	3.06394	0.0647913	0	0	0
	5.58466	0	2.38747	0	0	0	0.220937	0
	1.88077	0	5.40716	1.18421	5.85967	4.13905	3.35637	6.45008
	6.15383	0.0476274	0.8342	0	0	0	3.88993	0
	2.39618	0	0	2.20792	7.62449	0	0	8.13844
	7.90677	0	7.64444	7.51545	0	0	0	4.82805
	5.98813	0	0.739285	9.54179	0	0	0.0630083	5.73692
	2.73084	0	8.39264	8.14474	0	0	0.259122	0.245954
	1.1172	0	11.6395	5.92017	0.0180836	0	6.41604	0.590593
	0.539699	0	0.956644	4.94278	3.25459	0	0.173421	5.96611
	0	0	3.21659	6.13755	0	0	0	8.19827
	6.93485	0	5.30876	0	0	0	0.396838	0
	3.21746	0	3.74454	5.1049	0.00988273	0	0.6501	6.63074
	2.31317	0	7.32017	0.140131	5.37031	0	7.61278	4.66397
	6.64687	0.0194154	3.25168	5.17563	2.2319	0	0.390098	0
	0	4.48252	6.19512	4.66449	0	0	6.27655	0
	7.77215	2.16657	7.04668	10.5862	0	0	0	1.39096
	0	0	3.44586	6.55368	0	0	4.01696	0
	6.03194	0	8.44233	7.36931	0	0	3.63125	0.080857
	6.89967	0	0	7.96957	0	0	0	1.74755
	4.36834	5.65544	4.22583	3.44321	10.1887	8.04165	9.6594	0
	2.41361	2.45051	10.6647	0	0	2.94739	7.00925	0
	5.80159	7.98033	2.47313	5.32701	0	0	9.07265	0
	6.84397	5.77954	1.60733	0.318961	3.37365	0	4.09505	0
	2.05952	6.11194	6.65993	4.06808	0	0.00728207	5.71253	0
	0	7.72089	7.43449	0.00471713	0	0	6.28625	0
	2.05806	0	3.01739	5.32935	3.62715	0	0	0
	0.746865	0	0	0.841289	0	0	0	5.33962
	0.770979	5.38948	2.57423	0.0888011	0	7.08726	6.24634	1.94344
	6.27095	4.09702	5.6793	6.17893	2.04853	0.0286481	0.109367	5.46482
	0	4.6028	1.1503	8.25398	0	6.4215	0.42534	4.76838
	0.482997	0	2.87768	3.70447	0.0831006	0	6.27769	8.14092
	1.25382	0	4.29489	6.82059	6.35065	0	0	1.12558
	7.6864	2.82076	9.20115	5.75641	0	0	5.49856	5.69625
	0	5.17636	6.95323	5.11793	0	3.02827	5.99303	0
	1.97065	0.0320022	2.01329	0	0	0	7.51892	0
	7.74476	0	11.2299	10.858	0.394609	0	5.65909	4.6491
	5.06473	4.65259	7.11875	0.242024	4.45949	0	5.76736	0.971109
	4.22175	10.2554	8.10872	2.77328	6.97695	3.74676	5.03678	0
	2.91016	8.63676	3.78231	5.04693	0.365641	0	0.164377	2.6271
	5.76017	7.18735	2.73362	5.16593	0	0	0.418747	0
	0.925498	0	6.81376	6.84397	0.52516	0	3.40082	3.37365
	0.974777	5.17017	9.61782	9.5522	0	0	0	0.366565
	8.72135	0	2.63293	6.65714	0.606089	0	4.38493	0.294576
	6.00091	9.95992	8.87586	7.2854	4.17317	6.24142	0	4.99537
	0	0	8.42668	6.2379	0	0	4.53081	4.86212
	2.72834	0.0293399	13.7541	4.44251	0	0	5.80428	0
	5.20912	0	4.66079	3.83368	6.74385	0	0	0
	0.0204961	0.155155	6.14192	0	0	0	0	0
	0	4.76927	0.352083	3.76926	0	2.16967	9.30073	0
	1.11461	0	6.29443	6.48028	6.3279	0	0.677832	0
	4.69293	0	0.66967	5.69885	0	0	0	0.0476934
	0.228294	0	0	8.3831	0	0	0	1.91868
	0	0	11.8025	2.6169	0	0	0.161931	0
	1.11846	0	6.4741	6.06121	2.10373	0	0.165109	0.0784391
	0.228064	0	2.4884	4.93674	0	0	7.5159	0
	1.44706	0	3.89603	9.0742	0.0649683	0	0.248754	5.783
	3.38385	0	6.05087	3.93422	6.75989	0	0	8.25023
	6.89482	7.88322	7.11184	0	0	3.63329	4.93985	0
	2.20639	3.61526	3.66192	4.55918	8.61893	0.0219587	0	3.88062
	6.42018	3.05002	2.80242	0	0	5.93125	0	0
	7.39912	0	6.4422	0.0853066	5.99554	0	0.170878	0
	13.5386	8.78557	4.38267	0	6.53219	5.41591	0	1.8369
	5.41531	1.17219	0	2.9395	5.62884	8.54692	0	0
	7.24673	2.86664	2.75314	0	0	0	5.76263	0
	3.47083	3.16702	3.42704	5.75726	8.94338	5.1118	4.06454	0
	1.90644	0	11.0953	0	0	0	2.08131	0
	8.84395	0	7.58545	5.28563	0.918112	0	0	2.66213
	7.0758	7.42066	5.72376	4.62156	5.67936	7.73334	0	0.0837408
	5.20832	1.90591	11.4839	7.62639	7.44244	0.124603	4.42252	0
	1.98991	0.00476031	0.68284	0.641986	5.25062	0	0.290915	0
	5.27945	9.75852	8.06418	5.49056	8.70249	0	0	0.128988
	4.46456	4.2536	1.98996	0	5.69535	0	0	0
	4.31332	0.0583657	6.77476	0	0	1.66761	0.387511	0
	8.39766	0	7.41236	7.95016	7.50602	0	2.00743	0.201669
	5.92116	1.71444	0.211727	8.27303	7.64538	0.00593779	0	1.96925
	8.10773	1.88515	6.2448	4.15768	9.63388	0	7.53828	1.3865
	4.91312	5.14452	1.98243	7.40449	6.20169	6.97553	8.19497	4.00764
	3.78503	0	0	7.08769	0	0	0	0
	9.27436	5.51999	0.408618	7.70538	0	0	1.30403	0.607748
	2.77349	5.00987	1.88077	0.077266	0	0	5.85967	0
	7.82605	5.57001	6.55448	0	0	0	4.32442	5.5257
	0	4.65365	4.15492	4.44569	0	6.67023	0.126591	5.02526
	6.62906	0	5.8775	0	0	0	0	0
	5.98951	8.79623	6.19306	0.717798	4.80139	0	4.05859	0.693576
	5.02264	4.35019	10.3446	3.32113	0	7.71843	0	0
	0	0	4.43108	0	0	0	4.47613	0
	8.41253	0	5.00992	9.15927	4.50108	0	1.56436	5.6699
	9.5522	0	0	4.96544	0.366565	0	0	6.08362
	5.75108	0	5.48026	0.169819	0	0	0	0
	0.145224	7.20727	1.79856	5.92481	5.20738	7.59948	0	5.87816
	1.8022	2.39043	11.1811	4.04355	2.11183	5.18006	6.28761	0
	1.33892	0	9.72448	0	0	0	0	0
	0	2.04542	6.10546	0	0	7.5852	0.248151	0
	1.66917	0	0.174427	0	0	0	0	0
	0	0	1.61369	0	0	0	0.599058	0
	11.5846	0	3.79916	0	3.31076	0	0	0
	0.75455	0	3.28753	0	4.25259	0	6.36863	0
	3.93433	0	4.82378	6.15626	6.03612	0	4.22163	5.2809
	6.52917	4.36873	8.59158	7.15022	4.93102	0	0	0
	6.78941	6.59261	6.12427	5.90643	5.57554	5.56228	0.252677	0
	0	0	4.66875	5.33883	0	0	5.52537	0
	5.87688	0	2.77286	3.80316	0.0317641	0	5.22709	0
	6.05087	0	2.88857	4.5309	0	6.99094	1.95844	5.09137
	0	4.24175	6.81851	3.10596	0	0	3.70657	0
	3.0256	6.05333	0	3.29015	0	0	0	0
	7.87528	6.0019	0.53486	4.13787	6.42832	8.59352	3.49668	5.01449
	3.29487	6.4501	5.31331	1.39325	0	0	0.193159	3.12963
	7.64033	1.93851	3.72067	0	0.690663	10.3126	9.02198	0
	0	0	8.10362	2.72834	0	8.3041	6.75957	0
	4.55736	6.76171	6.06634	4.07612	0.339603	6.56086	0.0394951	0.16867
	10.3801	0	7.50291	0.460659	0	0	0	0.69441
	1.83792	0	4.45208	7.69318	5.86645	0	0.301494	0.741887
	0.302965	0	0	5.54173	0	0	2.48397	0
	0	5.98071	9.43836	3.66161	0	0	0	6.4935
	3.99753	5.45254	10.5173	0.720341	0	7.20457	2.3262	7.29391
	0.11346	6.71884	5.98986	6.37728	1.8582	0	0.0471762	4.95211
	0	0	7.93829	0.770748	0	0	0	0.0635185
	4.97839	0	4.52474	4.03247	0	0	7.96502	3.84103
	6.65714	0	0	1.09998	0.294576	0	0	6.34407
	4.78034	0	6.9569	1.74999	9.01727	0	0	9.1838
	4.28424	5.60195	9.17324	0	0	0	3.56168	0
	0	0	2.67617	3.97795	0	0	5.76996	3.76274
	0.289207	0	1.0785	5.02194	1.52906	0	6.07829	5.51495
	4.92608	5.18716	4.48535	10.1957	0	0	0	6.1746
	0	7.78852	0.143757	0	0	0.979052	0	0
	0	0	4.3068	4.18985	0	5.5858	4.90996	0
	0	6.19944	12.3014	0.786973	0	1.10211	0.551437	0.239681
	1.96111	2.46677	3.91899	5.82467	0	8.68973	0	2.83002
	0	0	4.87709	0.35109	0	0	3.75206	0
	0	0	0.203782	5.66254	0	0	2.32803	5.82733
	6.06634	0	9.58809	5.48082	0.0394951	0	1.58429	0
	0.788672	0	6.87529	4.46013	1.4066	0	0	0
	0.951586	6.80201	7.34201	5.34387	0.660423	0	1.03983	0
	8.30724	0	7.8797	6.29947	4.25823	0	8.82183	0.0823678
	6.15611	6.22185	3.34479	3.02407	9.70402	0	9.27847	0
	7.85482	4.07882	6.44241	5.17287	0	0	0.0696329	1.17503
	8.46323	5.05248	0.0323201	0	0.801122	0	0	0
	5.38443	3.51796	4.97839	0	3.63384	6.17253	0	0
	6.70264	8.95446	6.67914	0.373552	3.13648	0	0.694422	0
	0.911911	5.79473	5.30406	4.2791	0	0.00623961	6.07617	2.50149
	12.5684	4.89925	6.52501	6.72178	3.86413	0	0	0
	8.36277	7.74503	6.78586	0	0.709065	0	8.26128	0
	2.41875	4.33144	2.8424	8.08518	0.264222	0	8.58321	0
	6.95327	2.43567	4.79399	0	0	0	0	0
	8.16538	6.77324	11.9066	6.02086	0	0	0.0951373	0
	0	0	7.34678	6.28327	0	0	6.46825	5.32243
	3.57112	0	0	1.64754	6.96129	0	0	0
	3.45197	0	6.00342	6.69209	8.24766	0	0	7.50489
	4.07612	0	7.20518	7.77733	0.16867	0	3.42115	0.372862
	3.39535	0	7.20891	8.12976	8.86905	0	1.78517	6.80287
	0	1.547	0	0.558585	0	0	0	3.70144
	10.0837	0	8.03285	1.85221	0.326605	0	1.30766	10.5888
	7.9868	0	4.0464	6.76542	3.68762	0	3.86852	1.61314
	0	0	3.32194	0	9.03211	0	0.333255	0
	4.35288	6.78648	0	6.47541	4.90704	0	0	0
	7.12191	0	3.42305	2.75161	9.33486	0	3.2313	0
	7.2854	0.739126	5.59734	2.7766	4.99537	4.81664	5.17655	0
	0.175972	0	6.24029	5.23434	0	0	5.25734	0
	1.65691	1.66431	5.7721	6.56528	4.45628	0.398255	0.500945	6.09964
	6.09147	0	2.48574	5.51421	0.0154157	0	0.131896	0.477552
	4.01226	0	7.15132	2.69582	6.90779	0	5.69559	2.18942
	4.93312	0	8.76501	1.47094	8.53248	0	4.65137	0
	0	0	8.00777	1.45099	0	0	1.1001	7.14114
	5.09595	0	0.163885	4.97997	0	0	3.35765	7.10192
	3.31653	3.51661	6.8673	8.44521	7.0047	5.06889	3.5024	5.28893
	10.6069	0	2.47281	4.9624	0	7.46705	2.22761	0
	3.44586	3.92532	0	0	0	10.2482	0	0
	0.547208	0	7.47983	6.92725	3.74477	0	2.36301	5.29409
	13.772	0	8.37518	5.77093	0.24494	0	0	0
	7.17907	0	6.94666	0	2.94813	0	0	0
	3.63276	2.0225	1.83411	2.39875	0	3.64051	0.442695	6.94414
	10.1429	0	9.95966	10.2341	0	0	4.00247	3.56826
	8.29032	0	6.61543	6.6296	0	0	5.33918	5.04729
	0	4.49167	2.95634	0.0485937	0	7.99777	0	0.0776059
	3.11235	6.76752	4.36488	1.88554	4.7576	0	5.84251	7.99021
	2.87872	0	0.114733	6.71884	3.91477	0.0188486	0	5.02818
	9.27779	0	3.29657	0.909179	0	1.03004	9.34395	4.71002
	0	10.4445	3.25713	4.92629	0	4.88581	4.92912	0
	6.7875	6.20425	0	5.67879	0.438002	0	0	0
	1.69286	3.56852	0	4.76305	0	7.58504	0	0
	0	0	6.72214	3.68732	0	0	5.64963	6.47427
	0.476655	0	7.94628	0.450708	0	5.53286	0.0240102	8.41474
	1.64341	0.973549	2.41531	1.40701	0	5.87111	0	0
	0.293662	0	2.67751	0	0	0	7.79268	0
	2.11527	0	6.95163	5.88678	4.69568	0	0	0
	0	0	6.8891	4.87385	0	0	0	0
	9.0732	0	1.53432	2.29833	0	4.36836	0.283597	6.35135
	7.48995	6.54603	2.26493	5.75108	0	9.68321	3.40909	0
	3.50211	5.75339	6.53065	6.52917	0	0	4.71193	4.93102
	4.45355	4.65962	11.041	10.6069	0	0	4.57708	0
	5.27038	7.72884	1.44839	6.02862	0	0.00841994	5.49821	10.9732
	5.77981	1.732	7.56751	5.0544	0	0	5.64195	6.51909
	0.422448	0	4.16763	0.434434	0	0	7.60787	0
	6.18004	0	4.84101	3.7596	5.11394	0	0.119742	0
	0.553412	0	8.79282	4.56365	0	0	0	8.37024
	1.15721	0	2.12555	2.21417	1.085	0	1.87512	0
	3.61364	4.67556	0.735817	6.46315	0	5.56351	7.8165	8.32006
	0	0	0	0	0	0	0	0
	7.08561	3.2748	5.7362	8.11291	0	9.57727	6.99588	0
	8.52042	7.33252	6.46671	13.3404	4.0386	0	0	8.259
	10.6781	3.6014	7.76142	0	0	0	5.33562	0
	0.561497	4.48158	1.03744	6.57251	2.66411	0	6.48738	3.31262
	6.67914	8.93605	0	3.46541	0.694422	5.46512	0	5.95671
	0	0	7.02992	0	0	0	0.0170319	0
	4.10782	0	2.78174	5.31441	0	0	0	0.188651
	0	6.04834	7.15659	4.37749	0	0	0.684223	0
	2.83818	0	1.75406	7.6594	0	0	1.06562	1.14027
	0.973981	0	0.340927	10.8135	0.101445	0	0	0.0239631
	7.22897	3.665	8.57428	1.53972	4.01559	0	4.96089	0
	8.97743	0.511413	6.44112	4.28495	3.23895	0.212698	0.0965792	0
	0.707007	11.6659	0	5.64157	0.501823	2.86246	0	10.1182
	0.403525	0	6.09	3.63128	0.153657	0	0	5.15498
	6.77283	0	7.15743	1.82467	0	0	0.392866	0.0408791
	5.63436	2.72889	3.951	8.80051	0	0	0	0
	1.03282	3.36801	9.09633	0	0	0	0	0
	9.07152	0	7.82605	4.59812	0	0	0	0
	9.4932	0	5.72286	9.44498	4.89211	0	0	0
	5.48883	0	7.78467	8.63783	0	0	0	0.071921
	6.72803	9.8184	2.16028	5.15584	0	0	0.0860501	0
	0.649947	0	0.343264	0	8.96245	0	0.401471	0
	0	2.56091	0	3.84402	0	0	0	0.019339
	6.03166	5.70522	8.98939	8.38633	0	0	0.0240639	0
	4.7807	0	5.73104	1.67823	6.44994	0	1.33703	2.06454
	7.86626	0	6.82492	7.60256	0	0	1.08359	0.0822626
	7.0556	3.22471	3.0843	1.34073	0.973101	8.75555	4.36	1.95953
	7.05963	0	4.61104	1.03499	4.71942	0	6.28085	3.97646
	3.06914	2.67814	0	3.08884	10.1506	0	0	0
	1.02861	4.81197	9.77785	5.93704	1.14259	0	6.51319	0
	0	0	4.74243	0	0	0	0	0
	4.51672	0	1.89073	0.232772	0.893949	0	0.0116501	0
	5.07056	4.07278	5.21373	4.14992	6.76423	0	7.18578	0
	2.22386	8.36656	1.27754	1.21014	0.722798	0	1.00549	10.2683
	0	4.78259	12.5302	0	0	0.0559582	0	0
	0	1.22194	9.50634	0	0	0.25006	8.05324	0
	8.63618	7.47462	0	7.60182	1.96151	5.45244	0	3.52335
	11.3037	2.60596	7.84462	0	6.07333	0	7.18182	0
	3.58803	0	3.94045	2.76486	0	0	6.88993	0
	0.963772	6.03822	3.04833	6.55604	6.54306	0	5.06078	8.08477
	10.3126	0	4.82521	0	6.3678	0	0	0
	6.5846	0	2.83198	6.56886	0	0	0.0673888	0
	3.95312	0	3.48214	0	7.884	0	4.29064	0
	6.67201	0	0.571774	0	6.66366	0	0	0
	5.33012	0	6.67201	0	9.27963	0	6.66366	0
	4.89935	0	3.20667	6.49945	0	0	2.82745	5.28792
	0	9.73996	8.22525	3.9472	0	0	0	4.51425
	7.80891	4.14863	11.1907	9.88755	0.511223	0	3.70719	0
	5.70532	9.29545	7.27644	7.0128	0	0	0	7.98434
	0.460786	0	5.93332	0	0.113962	0	0.862233	0
	0	0	5.06419	0	0	0	4.39625	0
	9.15016	5.04032	7.87744	6.81655	5.42962	0	0	0.0681794
	0	1.63453	6.79079	4.8419	0	0.773397	5.98914	0
	6.87585	0	1.83027	6.95589	7.07317	0	8.4688	0.0485684
	8.66508	1.2361	0.72751	3.53468	0	7.21248	0.19668	7.269
	9.06477	4.71702	1.94326	5.87878	0	0	0.846248	0.122899
	1.94326	0.388593	5.81322	0	0.846248	0	0	0
	7.92514	0	8.65489	4.44306	7.62965	0	2.7657	0
	0	0	7.19597	3.24118	0	0	1.45498	8.8231
	8.84199	3.96883	3.12294	0	0.0284354	0	0	0
	7.49456	0	5.96402	10.2715	0	0	0	4.32946
	9.61782	0	3.55313	0.21859	0	0	7.36406	1.77954
	3.23665	6.66548	5.97588	2.91715	5.4186	6.19903	4.76096	7.16145
	3.63848	5.87006	6.59402	7.1376	8.26466	0	0	2.49806
	6.43367	0	5.44488	0.327575	0.837264	0	6.36066	4.47047
	8.13323	0	3.31483	8.68806	0.494107	0	0	0
	9.89686	0	5.77525	7.50291	0.0603664	0	4.76898	0
	6.80145	7.73546	4.49056	10.4956	0	0	0	2.75774
	1.30392	5.24102	0	6.04218	0.126381	0	0	0
	4.41195	0	0	1.43028	9.62716	0	0	0.048287
	7.46013	1.52729	2.88497	0	5.56063	0	0	0
	0	0	0	4.91217	0	0	7.1818	0.602428
	0	0	6.61747	0	10.7084	0	0	2.65206
	2.36975	5.5504	5.92116	5.46843	1.86264	7.68303	7.64538	5.79357
	8.89592	0	0.581337	5.27038	0	0	0	0
	0	7.29734	9.07986	2.12289	0	9.30189	3.32059	1.9934
	2.71525	6.09212	5.80105	0	0	0.907409	0	0
	4.23065	0	0	5.34985	0	0	0	1.92732
	6.57022	0.00798559	4.78908	2.56578	0	0	4.59728	5.79615
	10.5583	0	1.07789	8.8312	7.06481	0	3.31704	8.50238
	2.77286	0	8.55657	3.91896	5.22709	0	2.86002	0.297028
	3.40318	0	0.87039	8.89814	2.56266	0	0.676709	5.61305
	7.20302	0.234589	2.35032	5.43245	0	3.66172	0	0.0842584
	0	9.32907	6.88014	0	0	6.63526	1.38305	0
	5.20402	7.00284	3.36458	5.698	6.55212	0	0.213488	0
	5.36607	4.50533	0.788672	0	0	5.25378	1.4066	0
	6.684	6.12496	9.43737	4.09151	6.93879	0.121441	2.45122	0
	0	0	7.28982	0.423432	0	0	0	0.0972114
	11.041	0	2.19665	3.7835	4.57708	0	4.46617	6.35476
	6.63455	4.20304	2.22611	0.116722	0	0	10.5459	0
	3.65332	0	8.79293	7.86614	0	0	0	7.55815
	5.5087	0	2.05952	0	4.72317	0	0	0
	6.81148	7.59967	5.982	9.34423	7.10268	0	4.68154	6.80848
	0	0	6.1287	5.11294	0	8.6469	5.03279	4.96008
	0	8.17077	6.95814	2.41924	0	0	0	7.35416
	1.75453	0	8.5531	0.739664	0	0	0	0
	3.3245	1.15999	0.336939	1.0543	0	0	0	0
	0.576631	6.95832	0	1.34863	0	0	0	6.11241
	0.80454	0	4.98098	6.3121	0	0	0	12.3093
	3.06	0	6.61379	1.35124	6.5469	0	0	0.0525075
	9.11893	7.12567	3.73341	2.37037	6.25425	0	0	0.2485
	6.05976	0	0	5.31232	5.41752	0	0	8.30466
	2.96041	4.14226	9.01514	5.8518	0.14165	0	4.87567	5.47231
	0	4.2601	1.90551	4.84024	0	0	0.0439836	6.61682
	0.26077	7.81997	6.64661	10.5335	4.64826	2.8295	3.60173	0.685181
	1.98418	6.81913	3.07981	2.24964	9.48249	6.3957	7.20515	0.864638
	6.47135	4.74532	0	6.59353	0	0	0	0
	6.31172	4.001	0	11.0263	0.0716255	0	0	6.84666
	0.0320022	8.49069	8.42915	11.3772	0	6.20815	5.99173	2.07604
	6.53115	0	4.2369	0	0	0	8.80438	0
	2.62196	3.30314	7.69411	0	4.12053	0.0745043	6.24121	0
	9.49295	0	9.09981	0.969435	2.87281	0	3.19232	0
	9.3585	1.40597	4.3089	6.2971	6.22116	0	0	0
	1.42941	4.81261	3.97405	5.02382	1.93665	5.5761	3.04631	10.4446
	0.0075868	0	8.06436	6.70004	0	0	1.65067	3.52754
	6.85388	0	0.457875	0.0448375	0.67548	0	4.89759	0
	0	6.04008	0	10.9415	0	1.42937	0	3.75832
	0.109307	0	9.39103	0	0	0	4.98933	0
	4.49813	0	3.17736	0.117878	6.09627	0	9.09938	0
	0	9.04501	2.20179	5.69408	0	4.02641	0	5.23973
	6.07052	0.104053	0.457968	0	8.33357	11.0662	0	0
	0.886381	5.72375	7.7086	4.77481	6.95338	0	0.383789	0
	4.81488	0	4.26608	3.56473	5.12906	0	9.04285	0
	4.32389	5.55679	7.96376	6.67705	2.30598	0	5.44247	0
	4.49498	0	0	4.37866	0	0	0	6.89001
	6.25005	3.47411	10.1218	3.39569	0	5.68145	7.16997	4.88404
	3.94913	0	0	2.03289	7.84504	0	0	3.54988
	3.39992	0	3.50174	9.93745	4.84426	7.84496	4.77324	3.19531
	4.97604	0	4.43679	0	0.0185608	0	0	0
	2.74018	8.23748	6.36529	0	2.85789	0	0.0105241	0
	11.1018	8.33379	6.37368	6.42161	0	0	3.37544	1.80265
	0	5.98067	0	4.29485	0	8.30651	0	0
	7.32462	0	5.13142	4.76623	4.27017	0	6.041	0.516209
	8.84809	0	1.02573	5.8664	0	0	2.5224	2.31101
	6.66877	4.8653	0	1.0807	4.16998	8.526	0	4.53002
	4.70558	0.0224612	8.8826	6.33924	0	0	2.63731	6.46629
	5.12531	0.040544	0	0	0	0	0	0
	7.73392	0	0	0.216458	0	6.75358	0	0
	2.70666	0	8.82486	0.732653	6.32009	0	0.0124153	5.59174
	0.80317	6.07677	3.41728	0	3.03024	6.04179	7.2288	0.351517
	4.92706	0	0	6.30016	6.78941	0	0	0
	6.4538	0	1.07168	6.63987	4.23063	0	0.0273906	10.1986
	7.71591	7.93624	2.19325	8.23047	0	0.777578	9.3186	0.12605
	2.95967	3.6509	0.963772	0	0	0	6.54306	0
	2.12062	0.749394	1.38206	2.84615	2.20586	10.6175	0.718589	0
	7.05721	4.97515	0	8.27771	7.98512	0	0	4.96335
	0.60898	6.00705	9.58638	0	0	9.50934	3.92773	0
	3.3107	0.0253047	0.379438	5.80053	8.27873	0	0	7.93013
	2.34894	0.132818	4.27714	8.6589	4.00686	0	0	3.90291
	6.02862	5.71001	9.36193	6.12107	10.9732	0	4.65911	5.26356
	5.40873	8.05779	6.67591	2.15676	6.44063	5.98023	6.42483	0
	4.78936	6.38833	4.97939	0	0.105449	5.96799	0	6.68883
	0	0.0932869	0.329589	1.25382	0	0	0	6.35065
	8.96157	1.51651	2.08901	0.460786	6.16155	0	2.84299	0.113962
	10.3971	0	0	0	5.36294	0	0	0
	3.24718	6.17562	1.43	7.78222	8.13259	0	4.27375	4.64581
	0.272164	4.10196	0	5.22199	0	0	0	0.840536
	6.32019	0.461279	5.06473	6.72032	8.53227	12.5204	4.45949	0
	8.05241	0	0.11346	0.0686527	5.27531	0	1.8582	0.694187
	8.82717	6.30894	6.684	0	0	9.93732	6.93879	0
	6.29409	5.16866	7.47156	5.06373	0.240033	0	0.052365	0
	7.70865	3.81776	0	3.31928	0.0169665	6.29302	0	0
	6.11012	4.76076	7.2259	5.39238	2.18639	0	1.80516	0.492572
	4.86949	0	6.58318	3.8745	0	0	7.09646	0
	10.1548	3.65076	6.57152	2.1536	0.640427	8.94487	4.7831	2.90587
	3.76546	1.30619	7.29071	0	0	0	4.22854	0
	5.34786	0	4.76079	1.26768	0	0	0	3.71271
	1.71212	4.67331	7.17358	7.55941	0.697835	0	9.21164	2.79869
	6.9711	0	6.52425	2.50541	0.809182	0	4.17881	0.154936
	2.17887	0	7.90677	0	0	0	0	0
	5.03698	8.40955	0.561497	7.03442	0	4.38948	2.66411	5.26125
	7.57247	0	7.98821	4.22217	1.46836	6.32983	0.376279	2.80874
	3.92389	3.01723	8.41753	0	0	0	1.53737	0
	4.94894	6.84688	0.902326	5.21235	8.43234	0	0	4.06639
	2.66272	0	0	4.31872	0.257552	0	0	0
	5.95678	8.37889	0.425259	0	0	0.577501	2.40386	0
	9.58809	5.56201	5.48291	3.71586	1.58429	5.69712	4.32854	0.212783
	1.12702	0.00674386	6.94595	3.9437	1.28642	0	0	0
	5.12671	0	0	3.88154	5.35655	0	0	7.35865
	7.63876	0	6.88499	7.14031	0	0	5.84881	1.02529
	7.02714	0	3.60324	0.227412	7.49448	0	9.27383	3.33516
	0	0	7.6753	4.65289	0	0	4.86484	0
	1.38206	0	7.35628	4.08796	0.718589	6.18783	2.254	6.12409
	4.16598	0	3.43753	5.70531	0	0	8.44482	0.121671
	4.55175	3.37262	6.14829	0	0.442038	0	0	0
	5.50396	1.54768	3.16331	0.251878	3.23491	5.56449	0	0
	2.17618	0	0	2.89559	8.30197	0	0	0
	0	2.79173	1.7415	3.80504	0	0	0	0
	7.41236	5.81377	7.50603	0	2.00743	0	0.531436	0
	3.1909	0	6.99572	3.52423	0	0	1.38852	9.17065
	7.42211	0	0.80454	2.83224	0	0	0	0
	0	1.73269	9.41012	2.10214	0	8.46715	3.19871	0
	0	4.115	1.54629	7.46227	0	0	0.802592	0.104115
	0	5.2342	0.149392	8.58991	0	3.65158	0.122378	2.2752
	7.8675	9.28115	3.47061	0	0.569757	0	4.34829	0
	4.26472	0	5.92778	0	0	0	0	0
	0	0	9.22843	0.480228	0	14.3632	5.22662	0
	1.37033	0	0.911342	6.11817	0	0	0	0
	0.27473	5.0969	8.89767	4.2788	0	0	5.76757	0
	3.53526	3.14367	2.33987	6.20116	0	0.0266661	0	0
	2.93731	5.57549	5.07036	2.00267	2.4505	0	4.86782	0.182421
	6.07755	0	8.96162	10.5671	0.370582	0	0	6.67395
	4.16041	3.99478	2.65418	3.04682	0	3.94026	0	4.92025
	0	0	4.8716	0.207837	0	0	1.02523	0
	9.01514	5.72109	5.75278	3.58677	4.87567	6.09935	6.38708	5.20759
	6.1735	0	6.06293	0	7.10721	0	3.48125	0
	3.7018	0	4.88438	4.95439	0	0	6.27257	4.52428
	4.66079	3.39665	9.64702	3.58688	0	0	6.44449	0
	3.52135	0.458139	4.47906	10.8053	6.80991	0	0.0432381	5.39712
	6.48267	0	6.21899	4.63632	7.0287	0	1.74166	0
	0.230814	11.7024	3.91889	1.75744	1.89315	3.70449	0	0
	2.4237	4.84253	6.3655	8.24138	0	9.61285	0	2.37367
	4.36766	0	7.58807	2.97167	0	0	0.624246	0.190143
	3.29719	4.99706	4.48384	1.75004	8.77528	0	0.129127	5.44117
	0	6.08672	3.54602	0	0	0	0	0
	6.14276	0	0.420048	6.64088	0.0311933	0	0.0913668	5.21952
	7.59125	0	8.68552	0	5.66074	0	4.32511	0
	5.62846	0	11.1531	0	6.03942	0	7.70686	0
	4.63894	6.25525	6.90559	7.61324	5.82929	0	11.2229	4.02463
	7.95437	0.974429	3.76131	8.45002	0	0	5.33041	3.2072
	5.95365	5.99996	5.3941	0.320058	4.90918	0.338136	0	1.80488
	9.3075	0.757045	5.6084	10.1797	0	0.174443	0	0.307583
	5.14	5.67283	0.405945	6.43842	0	0	4.78924	3.83178
	2.69176	0	1.27272	5.56559	6.22993	0	0.866727	0.112338
	0	5.01105	1.65691	6.05095	0	5.33773	4.45628	0
	0	0	5.77981	6.4499	0	0	0	3.00254
	6.91984	0	6.60066	9.47486	4.02272	0	8.5561	3.30357
	8.06098	0	3.99837	4.87626	0.577188	0	0.27282	5.70327
	6.74743	0	0	0	1.86831	0	6.19762	0
	5.9171	0	8.37472	0	3.22849	0	3.65797	0
	3.99634	7.73373	6.75087	0	9.88356	9.52659	4.65743	0
	7.20268	0	6.94717	4.85552	4.81197	0	7.224	0
	0.460659	5.07966	0	8.30117	0.69441	0	0	0
	0	0	5.11585	8.72252	0	0	0	0
	7.78222	7.86307	1.40826	0	4.64581	0	5.02998	0
	7.96695	0	7.64386	4.44497	0	0	5.34457	0
	4.2804	7.42881	7.70147	6.78941	0.26952	0.295987	0	5.57554
	4.12765	0	10.8393	4.78034	3.49853	0	0.119425	9.01727
	8.26607	3.81404	8.73266	6.81148	0.272318	0	2.25901	7.10268
	0.0145074	3.77714	6.73277	7.32462	0	0	4.15198	4.27017
	5.8572	0	6.78239	0.274018	5.01517	0	3.58637	7.59592
	5.10401	6.93251	5.56232	4.61682	3.13958	0	0.919005	8.68637
	3.30995	0.580461	8.22795	7.09967	6.54718	0	0	0.572433
	6.58574	0	0	3.65439	0	0	0	10.6012
	0	0	7.01705	11.6607	0	0	2.75793	4.18437
	0	1.51494	0.328966	5.26869	0	5.01544	8.27461	9.53609
	5.78693	0	6.6588	0	2.24158	0	0.191621	0
	0	4.87556	0	1.72527	0	6.94041	0	0
	6.88151	7.40425	5.26634	4.90004	5.32899	0	0	0
	1.87768	0	10.9784	3.65059	1.23983	0	5.62352	3.65514
	0.610301	1.90368	3.89069	0	5.52456	0.795188	0.18237	0
	4.50912	4.31407	9.89258	0	6.4	0.0110615	4.29079	0
	7.69318	0	4.48527	2.69902	0.741887	0	0.0733605	0
	7.38246	0	5.90221	4.97664	1.30815	0	0.0539883	0
	4.71023	0	2.98473	3.56773	0	0	0	4.56901
	0.661852	6.93697	8.46323	7.8883	3.6451	0.0464048	0.801122	3.72365
	7.82992	4.00559	13.772	6.23186	0.778081	6.16921	0.24494	5.21054
	0	2.39349	0	7.81952	0	0	0	0.973447
	7.01094	6.28235	0.466158	5.83768	0	0	0.627867	0
	9.07683	2.86176	8.56956	6.78189	0.298268	0	7.46692	0
	7.80572	7.17301	5.12671	1.9076	5.67502	0	3.98216	0
	0	0	1.96325	0	0	0	6.15526	0
	7.16502	0	6.4089	8.3709	4.52269	4.29021	7.31497	10.1659
	4.36678	0	2.15352	4.00849	6.98977	0	5.693	7.08639
	0.368582	1.10046	3.30146	0	0	3.80928	2.07173	0
	3.10904	2.1553	5.67312	3.50316	6.46861	3.35897	3.62185	5.75419
	6.36761	4.39441	0	0.0488742	0	2.3991	0	0
	6.91096	0	0	0	0	0	0	0
	2.55337	2.02976	0.708526	0.741311	6.86432	7.9053	3.67689	7.41091
	3.79311	0	0.683648	0.970385	7.89126	0	7.3866	0
	11.0251	0	5.8315	1.83486	5.84374	0	0	7.1613
	5.9535	0.00495569	8.77935	0	3.09421	0	1.28531	0
	5.45885	0	0	2.20821	6.30476	5.39705	0	0
	5.22199	2.72718	9.57443	0	0.840536	0	0	0
	3.70418	0	9.44774	10.4792	7.07909	0	1.26197	0
	9.45052	3.20565	0.574041	8.39967	3.2305	0	0.477626	8.01341
	2.12289	0	4.91752	0	1.9934	0	5.84227	0
	5.6269	4.43111	0	7.78351	0	7.03862	0	0
	5.59894	4.64662	7.50091	0.611454	1.46036	0	0	0
	5.81322	0.419115	0.684849	5.68781	0	0	0.26392	0.365673
	11.3292	0	8.89903	0	2.98622	0	3.29702	0
	7.4983	6.57022	6.96692	0.813627	2.8702	0	1.96009	3.78215
	1.28131	5.25326	5.30674	5.28037	0.649379	4.88425	0.0488929	0.10302
	4.90676	7.05584	0	7.21143	9.05349	0	0	0
	0	0	6.44728	4.39667	0	0	0	5.83517
	5.08525	0	8.91607	4.65853	5.92863	0	0	0
	0	0.141435	0.0437313	7.14228	0	5.02256	0	0.027999
	7.78253	0.702579	3.31157	11.14	4.62269	0	6.19297	7.61503
	10.203	0	6.68704	0	0.186916	0	7.02223	0
	0	0	4.68215	5.25689	0	0	2.80297	0
	1.00031	10.9438	5.11457	2.88927	4.4382	0	6.563	0
	9.03522	6.27273	2.12008	0	0	5.03041	6.90462	0
	7.8219	4.81659	0.533087	0	5.39797	0	0	0
	8.39977	5.19726	6.9711	10.1123	7.6328	0	0.809182	6.52458
	9.49813	0	4.94782	1.1522	0	0	0	0
	5.34985	7.8883	11.8549	0	1.92732	0	0	0
	11.6217	3.4036	10.222	2.15473	3.94465	2.63501	0	0
	0.274018	0	3.8807	4.96178	7.59592	0	0	5.92604
	0	0	1.7213	0	0	0	6.83877	0
	7.7537	0.298093	9.00017	2.81116	9.79847	0	4.9576	0
	7.92997	0	6.18081	0	0	0	0	0
	1.10074	0	0	0	0	0	0	0
	5.49348	4.00597	8.6172	4.5423	0	0	0	0
	6.11228	7.65683	2.94362	2.95231	7.4794	0	4.32567	0
	0.147935	10.6387	5.42635	0	2.93193	0	0	0
	0.164367	1.9864	6.79089	5.94955	3.20197	8.03129	1.24823	1.82025
	6.04048	5.34644	5.12228	2.24374	0	0.117698	0	8.14948
	4.75747	0	6.56569	0	0	0	0.0469835	9.17954
	1.56241	1.74086	0	0	0.280581	1.65918	0	0
	2.56578	5.25793	8.55019	3.99189	5.79615	0	0.918295	0
	3.17117	2.4345	0	3.4067	0	0	0	7.75131
	5.54173	0	3.10061	7.31029	0	0	0	0
	0.109174	0	8.24487	2.05871	0	0	0.606443	0
	7.47847	3.10628	2.29889	0	6.43689	0	0.55785	0
	0	10.4147	3.24193	5.45723	0	0	0	6.75173
	3.84583	4.49998	0	0	0	0	0	0
	8.33387	8.55875	7.32626	0	0	0	1.29547	0
	3.53353	0	7.30748	0.304553	2.66739	0	4.78563	0
	0	7.9575	0.266456	4.39473	0	0	0	0
	8.8312	0	5.34685	1.4183	8.50238	0	0	0
	4.88784	8.07174	1.26139	2.69965	0.506617	5.47102	0.790076	0.0711975
	0.720093	0	0	8.92013	0.483542	0	0	4.60551
	9.16902	7.87486	3.85512	5.99769	0	5.18957	0.283242	0
	5.85394	0	6.34982	6.96438	9.80972	0	5.4907	7.47979
	2.92408	2.57505	7.37577	0	0.28271	7.31407	0	0
	2.57772	0	5.43119	4.86181	5.27967	0	0.364638	7.83843
	6.62385	2.18213	7.55372	0	0.325639	0	6.98033	0
	6.0725	2.12138	6.551	6.74063	0	0	0	0
	1.40597	0	4.63445	2.40709	0.469024	0	0	0
	5.35676	0	2.30458	0	0	0	0	0
	0	5.10262	6.88137	3.58803	0	0	6.02687	0
	7.06215	4.34956	3.25943	0.109307	0.537125	7.00615	2.51549	0
	5.99621	0	4.78301	0	0.0569806	0	1.1292	0
	7.38588	0	5.43836	7.16502	0	0	0	4.52269
	6.9085	0	0	4.88784	4.22656	0	0	0.506617
	4.76657	0	2.42864	8.65169	7.28578	0	10.3902	9.04281
	6.59942	3.75561	4.80842	7.25731	2.9461	0	7.13031	1.93155
	0	6.49223	0	0	0	0	0	0
	8.95476	0	5.459	5.30144	5.11078	0	3.596	0
	7.2764	0	3.66209	5.1865	5.30585	0	0	9.12861
	5.83458	0	10.0108	7.72631	0	0	4.74036	6.02173
	6.95217	0	1.43575	6.93337	6.26717	0	0.210027	8.24157
	6.59584	5.87478	0.579923	7.93759	0	0	6.70403	0.874643
	2.42756	5.36323	0	0	0	0	0	0.0177072
	7.31554	8.29364	6.48886	3.19343	4.819	0	9.89288	0
	8.90077	0	0.00599426	0.922212	0.386258	0	0.0374844	8.61132
	7.53424	7.82344	7.39164	0.325231	0	9.11516	0.300328	0
	6.47234	0	8.62303	0	0	0	0	0
	0	5.71613	7.07645	0	0	5.43636	0	0
	8.85714	0	0.740416	9.53887	6.04262	0	3.98888	0.270241
	0.28393	0	6.89287	8.5259	0	0	5.58223	0
	4.61682	0	7.80282	3.69399	8.68637	0	1.18905	0.277592
	6.2379	0.326255	4.91302	0.0168323	4.86212	0	0	5.10494
	0	0	5.10402	0	0.144981	0	6.23848	0
	1.55536	0	8.11614	0	8.54731	0	0	0
	5.3512	0	4.70404	2.21625	0	0	0	7.7588
	1.80718	0	1.90402	2.26114	7.23646	0	3.45033	0
	0.22967	4.39493	2.58204	2.98734	3.26203	0	7.25361	0.0270689
	0.361644	0	5.91364	0	0	0	4.19439	0
	6.80801	11.0611	0	0	10.4936	6.55884	0	0
	3.9624	9.68077	5.73082	4.27311	7.56493	0	0	5.69483
	2.19031	0	0	4.48218	9.35143	0	0	0
	4.68688	3.25784	4.45017	0	5.84463	0.0539766	8.53609	0
	7.04726	0	2.08978	8.30491	5.71918	0	0.134195	5.43256
	6.82724	6.71484	2.4049	0.381705	0	0	5.34597	3.03065
	7.60605	0	6.57367	1.28055	7.93282	0	0	0
	6.49425	0.584339	7.85313	0	5.45001	0	0	0
	8.00012	9.83014	5.96272	6.44138	2.2433	6.62231	6.46928	7.04659
	3.91896	0	10.0121	5.78498	0.297028	0	0.54265	5.41567
	0	0	0.264445	4.26966	0	0	0	0.486522
	4.44251	0.698747	9.0003	0	0	0.0119912	4.69699	0
	6.32788	8.58361	0	6.6935	4.19983	6.18398	0	0
	7.09967	1.52619	6.81732	2.7243	0.572433	0	0	8.43966
	4.48942	4.20259	2.03314	3.77203	0	3.34064	0.186144	0.304276
	8.57676	6.64477	6.25251	0.962394	1.32468	0.0156675	3.85401	7.38854
	2.77225	4.79408	0	0	0	0	0	6.2403
	0	4.75419	3.25063	4.97946	6.65342	4.87416	6.8503	0
	5.0544	0	4.80967	0	6.51909	0	0	0
	3.10061	0	9.59569	3.8238	0	0	4.19693	0.0248364
	0	5.73442	1.13061	5.1046	0	5.98488	6.0779	0
	1.74888	0	7.52266	5.6359	0	0	3.4207	0
	6.12942	0.0879064	9.69734	4.104	0.878267	9.99394	0	0
	0.339034	7.05134	0.969348	1.34395	0	0.0138219	0.399889	5.3799
	3.31541	0	10.678	4.01607	0.189151	0	3.50594	10.3906
	0.304802	0	14.9996	0.893459	2.68635	0	6.2396	0
	0	3.34234	8.8051	6.3438	0	9.03432	5.3675	0
	1.18313	0	7.01503	5.52244	0.0921032	0	6.59047	7.01558
	0.295514	8.34221	1.87768	6.15405	0	0	1.23983	6.12926
	4.43108	0	9.30018	0	4.47613	0	0	0
	8.79044	2.96026	3.04872	4.39252	0	4.03075	4.34288	7.57686
	3.60281	0.123737	4.75603	6.3029	0	0.123823	0	0
	5.26666	0	0	2.03949	7.97149	0	0	0
	0	0.148551	7.64033	0	0.040946	0	0.690663	0
	2.33987	0	2.60522	0.504705	0	0	6.37616	0
	0	3.76632	3.9968	4.95992	0	8.85395	7.89322	0
	8.65169	5.85402	5.30868	2.39942	9.04281	5.49386	0	0.0322236
	3.01099	0	0.58476	0	6.71565	0	0	0
	3.66209	0	7.70259	0	0	0	0.0393696	0
	9.30018	7.23826	7.04581	0	0	1.16547	0	0
	1.59407	0	7.38923	5.57462	9.40058	0	4.75814	7.93211
	7.25731	0	0	4.17349	1.93155	0	0	8.87111
	6.00609	6.57053	7.0337	3.15197	4.84622	0.000672508	1.41686	0.0476934
	6.685	4.95311	0	4.74639	5.61324	7.33374	0	1.026
	0	5.73499	8.94798	0	0	0	0	0
	6.65876	0	1.83583	3.74493	5.2963	0	9.27675	8.61408
	7.06981	3.15188	7.71215	0	5.75035	8.68682	7.6607	0
	3.09596	0	1.86592	0	0.0951383	0	0.060641	0
	5.77525	7.45013	0.851245	7.79634	4.76898	0.300311	4.38759	9.27036
	0	7.76169	0	2.87856	6.98981	0	0	0
	0	4.60254	3.07503	5.40439	0	0	7.2541	4.92077
	5.88233	5.33979	6.18135	6.62325	0	0	0	0
	8.74827	7.07137	3.68421	4.01041	0	0	0	0
	0.215184	0.58741	5.17718	2.62061	2.25083	6.03058	0	0
	8.18799	7.52513	5.07565	0	6.6304	8.8905	4.7716	0
	1.8896	2.05606	4.91432	1.78092	6.10362	0	5.72231	8.39157
	0.145891	0	1.1172	6.90813	0	0	0.0180836	0
	9.11798	0	7.77215	3.53223	0.619932	0	0	6.25161
	0.708526	0.0264599	1.64341	0	3.67689	0	0	0
	7.78096	3.384	0.770491	0.302965	4.39866	0	0	0
	2.97486	0	2.70612	6.15611	0	5.58361	0	9.70402
	0.434434	0	0	0	0	0	0	0
	10.3291	5.66836	1.05215	0	0	10.1598	1.03828	0
	0	0	5.17686	0.422448	10.006	0	3.74225	0
	2.27756	8.26238	7.79258	4.51672	0	0	4.31747	0.893949
	1.66169	0	0.482997	4.68688	0.0990442	4.01287	0.0831006	5.84463
	7.13586	1.47982	5.95365	2.97486	1.53145	0	4.90918	0
	8.89814	2.37189	3.25429	4.34274	5.61305	0	6.08494	2.91292
	0	0	1.37541	8.48741	0	0	0.15517	0.0159844
	5.93551	11.28	4.91062	0	0	2.03455	0	0
	0	0	0.97393	1.84367	0	0	1.51261	0
	4.70491	5.82827	3.68447	4.76779	0	0	0	0
	1.40826	0.683236	5.00084	5.0913	5.02998	2.1797	6.84059	3.90834
	6.65612	0	2.10232	5.74481	0	0	6.45676	0
	4.92861	0.079776	0.355298	7.0161	8.37845	0	0	0
	3.25429	2.38876	0	4.89065	6.08494	0.117781	3.13319	0
	3.54602	0	1.02075	6.79078	0	0.00542221	4.54398	0.00267677
	9.41012	7.40425	8.65074	0.740551	3.19871	0	2.95411	1.19428
	4.86782	0	2.06455	0	0	0	7.14814	0
	6.32026	5.39015	1.86051	0	0	0	0	0
	5.43245	0	0	0	0.0842584	0	4.41567	0
	8.00044	6.27959	2.66103	2.7944	2.89661	0	0.400853	0
	4.22355	2.15924	0	5.18992	7.53852	2.35413	0	0
	5.00087	0	5.29877	2.10224	8.73473	0	0	0
	6.95121	6.99478	5.62824	4.32927	0.738571	7.49147	2.0019	6.64348
	1.60461	5.27063	4.93213	0.547784	4.06316	0	0	0
	3.7596	1.19104	7.5099	8.344	0	0	0.230715	4.26152
	2.39551	0	4.49051	0	7.54605	0	2.48908	0
	2.14038	9.77882	2.52664	1.90191	0.0672005	2.88573	6.80775	0.205641
	6.72832	0.249501	1.52252	7.35849	0	5.89023	0	5.04642
	0.114239	0	1.11846	5.35267	0	0	2.10373	0
	0	0	7.11585	4.52507	0	0	4.25654	0
	0	7.73181	2.68812	4.66397	0	7.22294	5.5103	0.0493536
	0	0	0	5.57557	0	0	0	0
	0	0	8.83398	7.70046	0	0	6.8674	0
	2.17625	0.145791	2.03267	4.24231	0.0706169	0.105059	3.88447	0
	0	5.84799	0	7.8806	0.203834	0	0	2.44976
	3.18633	3.31884	0.831375	0	0	0	0	0
	6.95693	0	0	2.52885	1.13788	0	0	7.02805
	3.83368	6.11479	7.57613	3.13752	0	6.90871	0	0
	12.5302	1.03364	1.40847	3.65844	0	0	0.0660239	5.39766
	0	0	11.9277	6.34535	0	0	0.209025	0.388681
	1.39837	0	6.26844	6.47749	3.88873	0	3.91898	3.74794
	0	0	4.20417	6.78744	0	0	0	0.549198
	5.86671	4.52143	3.86582	6.9345	0.505973	7.46916	6.83189	0
	0	0	4.92608	6.00033	0	0	0	0
	2.3121	4.52681	0.147935	6.03108	10.0741	0.213581	2.93193	0
	6.12786	0	4.30998	0	3.79763	0	0	0
	0.373167	0	1.19235	1.55249	0	0	1.08419	6.58505
	3.60982	0	1.12026	7.08277	0	0	1.81946	0.515072
	6.25251	7.42326	9.85064	0	3.85401	0	6.1687	0
	5.7276	4.54082	3.64866	5.01119	0	0	6.59716	5.16165
	0	1.9072	10.2453	7.88318	0	8.51895	0.0109217	2.34847
	1.73252	4.28744	0.385093	0.755517	9.61896	0.207781	5.49541	0
	4.51188	2.93225	8.48438	3.22012	9.81564	0	1.1388	0
	8.7484	4.30552	1.37051	5.39596	0	0	6.59111	0
	5.60038	0	4.63452	2.56819	0	0	0.0954647	3.35993
	4.30998	7.42326	1.48762	4.60925	0	0	4.92257	2.80356
	0.570519	0	0.964536	3.47477	0.136682	7.10498	6.8256	0
	6.71432	0	5.56228	3.84288	1.88196	0	1.00544	0.264738
	5.76812	0	5.75149	6.06685	0.167934	0	2.25281	6.62755
	4.34274	0	2.59405	8.4406	2.91292	0	6.80192	6.93337
	7.37577	7.25208	7.73901	0	0	6.10624	0	0
	3.47252	0	1.90644	1.99724	0	0	0	8.3392
	0	0	2.96041	5.18109	0	0	0.14165	0
	0.683648	2.209	5.53073	0.149138	7.3866	11.0577	0.0302773	0.066494
	2.09435	0	5.45823	6.74238	0	0	0	0
	6.72032	0	1.95007	9.43488	0	0	0	3.10348
	5.21055	0	3.46628	2.77328	0	0	6.63821	6.40411
	5.72286	0	7.56219	1.15622	0	0	6.56965	0
	2.80694	0	6.19304	7.7876	0.00741122	0	0	0
	2.57743	0	6.6482	0.180433	0	0	0.113331	4.84465
	0.518488	10.3502	7.07383	7.24906	0.253364	0.197839	0	0
	6.07095	7.78806	1.97065	0	0	0	0	0
	7.91719	0	0.398192	1.62135	6.07323	0	0	0
	6.12317	3.28255	5.19819	0.470808	0	0	0	0.104042
	6.33939	7.61736	1.75594	2.35085	0	1.16824	3.80048	0
	5.96137	0	7.64669	7.62566	3.16701	0	0.0769568	0
	8.54559	6.33443	4.81593	0	0	0	1.15021	0
	0	0	6.13372	6.40284	0	0	4.27474	0.673152
	4.90729	5.35018	4.7162	7.67509	0.376664	0	8.3662	1.56739
	0	0	2.29416	3.30753	0	0	0	3.58135
	0	0	4.01363	5.97582	0	0	0	0
	0.00825488	0	5.17794	1.2194	0	0	5.02549	2.47419
	6.44112	0	2.36481	6.3012	0.0965792	0	4.93448	0
	7.7329	0	4.76927	0.0386181	0.317312	0	0	0
	0	0	2.80694	3.47111	0	0	0.00741122	0
	6.92251	0.551524	2.09404	0	0	0	0	0
	2.22563	0.00206266	0	4.25669	0	0	0	0
	5.30144	3.85159	4.82099	4.26344	0	7.72745	7.65463	3.09637
	0.0686527	9.27453	4.8547	3.72067	0.694187	5.94183	4.6579	7.97546
	1.93676	0	1.44486	5.87688	0.30748	0	7.47513	0.0317641
	4.53426	0	5.14368	6.77283	6.69163	0	0	0
	5.28183	2.03452	7.28717	4.81488	5.2226	0.0133664	4.52035	5.12906
	3.66161	0	1.65651	0	6.4935	0	7.72337	0
	1.49748	0	0	0	5.09852	0	0	0
	0.534356	0.539526	3.83489	11.6217	4.20645	0.944593	0.246653	3.94465
	0.120183	0	4.34689	7.13586	0	0	4.7515	1.53145
	5.30876	0	6.43212	5.21055	0.396838	0	3.87913	0
	0	0	0	10.2084	0	0	0	0.366778
	3.8688	0	3.24718	5.16778	5.36102	0	8.13259	8.11408
	4.56365	4.64662	1.12702	5.67406	8.37024	0	1.28642	3.69003
	5.85285	7.5852	7.91719	3.87638	0.0432201	7.87357	6.07323	0
	1.54629	5.46545	10.3949	3.86435	0.802592	0	0	5.26861
	3.76926	5.08371	0	1.27755	0	5.20557	0	0
	5.21912	3.15847	1.81882	3.56308	0	3.17072	0.916599	7.61817
	8.48741	0.211273	6.68048	7.81481	0.0159844	3.3638	8.62127	6.58065
	1.44839	6.7776	3.12067	2.10792	5.49821	1.38423	1.22995	0
	9.28241	7.19225	4.36629	0	5.41585	6.31646	0.0954964	0
	8.27364	0	5.66201	6.38292	0	0	0.305192	0
	4.22583	8.59818	0.785158	8.28455	9.6594	5.34959	0	6.87991
	5.36202	2.69561	8.63618	0	3.85692	0	1.96151	0
	1.07697	6.59	4.76304	2.14469	2.2082	0	0	4.63024
	5.92444	0	0.0882887	5.91846	7.23248	0	0	0
	0	0.969407	5.49777	0	0	11.0674	0	0
	0	0	8.97842	0	0	0	0.815654	3.84003
	3.72848	6.17534	0	2.32123	0	3.80213	0	1.6077
	4.55484	0	5.5731	5.39227	0	0	3.60161	5.72982
	10.7562	0	0.134168	5.54135	0	0	5.34406	0.83763
	6.8869	0	0.172486	9.71506	0	0	0.100215	6.50409
	0.517942	4.70276	9.05825	7.7827	4.0585	0	7.62648	5.80481
	0	0	6.14985	5.01186	0	0	0	0
	4.2493	0	0	10.5338	5.90134	0	0	6.80362
	0	0	3.69605	2.94866	0.134727	0	7.47389	0
	0	0.187628	2.37717	0	0	0	7.73782	0
	0	0	7.53424	4.44817	0	4.2379	0	0
	0	0	0	11.1913	0	0	0	0.369322
	0.504015	0	4.83235	6.94931	0.455361	0	0	7.97026
	6.0992	3.45347	7.27952	2.32291	6.41014	0.0189209	6.06133	9.12342
	0	0.0639092	9.46766	8.73738	0	0	2.48492	0
	9.60362	7.95947	6.55997	7.23707	1.36578	0	0	2.90992
	5.06373	0	7.13264	4.57492	0	0	0	6.96489
	5.29505	0	2.81245	10.3968	1.89153	0	0.295744	0.00854201
	7.64386	3.69274	4.88566	10.1114	5.34457	0	2.02498	0
	7.67663	2.95793	4.98146	0	7.28918	0	0	0
	7.19333	0	7.75332	0.291706	0	0	0	2.71381
	5.37813	0	8.19564	5.14033	4.34529	0	0.0361377	0
	2.86987	0	0	9.62335	9.15394	10.6529	0	4.74295
	3.75648	6.41523	7.26484	0	5.95297	0	6.80966	0
	1.77001	9.19411	2.68267	0	0	0.0898773	0	0
	0	6.51865	3.45181	6.09201	0	0.0537545	5.28269	6.22994
	9.0157	0	6.91948	7.84038	0	9.64404	0	0
	0.489951	7.21222	6.50223	7.56851	0	7.42207	0.131396	0
	2.88857	0	7.50438	8.81185	1.95844	0	0	2.02071
	2.66919	0	2.6031	6.73187	0	0	5.65914	0
	0	0	7.5431	0	0.0423835	0	2.75948	6.79559
	6.60109	0	5.80362	5.56074	5.01565	0	7.03471	0.366928
	5.48089	1.27319	0.164638	0	0	10.0725	0	0
	7.57436	0	0	10.36	0.616253	0	0	5.49887
	5.1865	0	9.04382	0	9.12861	0	0.0154488	0
	1.00904	0	6.29548	2.17841	3.71419	0	5.5321	1.59694
	7.11145	0	6.7572	3.11108	5.65754	0	4.03992	0
	0	0	5.37246	5.70655	0	0	7.14204	5.98955
	2.50926	3.09339	8.62158	1.36932	0	4.68244	0	0
	4.32311	0	4.57695	8.68291	10.6774	0	0	0
	0	0	1.30646	4.39016	3.52097	0	0	0.291915
	8.24766	0	7.60797	3.64578	4.60739	6.77643	5.28465	0
	1.19235	4.62765	6.54703	0	1.08419	0	0	0
	5.97365	0	7.70073	8.43053	5.0212	0	1.11068	0.10489
	3.65439	0	7.58124	1.52386	10.6012	0	0.0340717	0.349415
	11.6607	0	3.45161	6.32326	4.18437	0	0	7.00183
	1.03171	5.86581	10.0837	5.04921	3.90561	0	0.326605	0
	4.64522	1.88723	7.25354	0	0	0	0	0
	5.17256	0	9.69135	0	0	6.65561	0	0
	7.46842	4.71332	5.52082	0.0130111	1.36175	7.49591	0.120563	0
	10.8748	0	4.71463	0	0.212058	0	0	0
	6.60066	0	1.78341	6.58101	8.5561	0	10.6917	0.0161591
	6.87415	2.61489	5.73701	4.6425	0.761659	0.303769	1.5533	0
	7.47156	0	2.6695	0.20895	0.052365	0	4.27493	0
	0	0	7.75377	0	0	0	0.688929	0
	0	0	0	0	0	0	0	0
	2.90537	0	1.33292	6.55081	6.81667	0	3.49766	0
	6.87529	0	8.75151	0	0	0	0.088512	0
	8.40838	0	7.89002	4.38143	4.75651	0	6.07671	0
	0	1.60878	6.3466	2.52239	0	6.22741	0	5.82474
	5.18773	0	6.40451	4.68387	0	0	0	0
	2.54272	0	11.9956	1.63977	8.23442	0	0.00893575	0
	0.0815558	5.86115	1.45058	0	5.26552	8.16112	6.00348	0
	0	0	5.54641	2.47455	0	0	0	0
	3.86094	0	1.46015	1.35002	0	0	4.83675	8.20028
	6.08187	4.37935	3.66413	11.2623	0	0	0	0.330283
	2.69538	0	2.27352	0	4.12325	0	6.1697	0
	8.84776	0.540453	4.41195	0	0.0261256	0	9.62716	0
	4.193	0	6.88285	0.0605985	4.02864	0	3.82784	0
	6.6588	4.10042	5.01727	3.19103	0.191621	0	0.0637416	0
	6.78801	0.19051	0.603732	4.83488	8.05304	1.10708	0.839405	0
	4.94782	4.0274	6.21954	6.33788	0	0	0.494107	0
	2.21417	0	1.84278	4.50616	0	0	0	0
	6.46315	9.73242	6.07423	10.2869	8.32006	5.06373	0	0
	5.15086	6.86444	0	7.96636	9.94109	0	2.8448	0
	5.96256	0.0784188	11.1592	0.109224	3.84476	0	6.4251	0
	2.82626	2.52376	0	3.52509	6.66429	0.195697	0	0
	1.80599	0	7.13603	0	5.89102	0	3.8325	0
	9.75416	6.52468	9.60983	0.0741719	3.41665	0	4.73265	0.0898221
	3.37762	0	8.33362	6.19198	7.97647	0	0	0
	1.84367	6.44208	7.70691	4.01062	0	0	0	0.122137
	5.67909	0	1.24171	0.0640712	0	0	7.31077	0
	4.19609	0	7.72475	1.98991	5.92926	0.599114	5.72246	5.25062
	7.65119	0	0	0	0	0	0	0
	1.05503	2.51541	6.98232	2.41875	1.45134	0	0	0.264222
	9.72298	0	5.98096	0.175972	6.61637	0	3.96924	0
	3.8131	0	0	7.08561	0	4.42496	0	0
	10.2721	5.4079	4.9923	0	1.46076	0	8.84738	0
	0	0	1.90486	3.06914	2.48397	0	3.83736	10.1506
	5.07036	7.78045	7.31706	7.92514	4.86782	8.82659	0.179089	7.62965
	5.87187	5.06291	3.3353	1.75453	4.26602	2.73533	0	0
	10.2508	3.84904	4.2266	3.3245	0	0.52185	0	0
	3.02702	7.34166	2.63205	0.215184	0	2.7495	3.1	2.25083
	1.46692	0	5.99424	5.7276	0	0	0.208272	0
	0	8.30646	7.19045	7.65119	0	0	0	0
	7.72631	0	6.73475	0	6.02173	0	7.62945	0
	0.720341	1.66755	6.80594	2.98808	7.29391	7.29513	8.18677	0
	8.66477	0	4.70319	1.41925	3.65729	0	6.37584	4.66809
	8.71803	0	4.3726	0.236107	0.303819	0	0	0
	4.12896	2.64889	0.633615	7.4115	0	0	0	0.700864
	9.43737	0	7.44316	0	2.45122	0	2.56581	0
	6.14192	3.79346	9.99319	0	0	4.12813	3.03508	0
	6.93337	0	0.356909	6.10884	8.24157	0	5.40388	0
	0	3.33281	5.76395	0	0	0	6.60736	0
	3.26554	8.12233	5.9535	4.86802	0	4.87459	3.09421	2.95485
	0	7.635	2.57772	7.18162	0	0	5.27967	5.18427
	5.62585	0	0.295514	1.72	9.01524	0	0	4.44933
	7.93759	4.33537	4.193	4.21089	0.874643	0	4.02864	0
	6.67964	0	2.20379	0.191713	0	0	8.46651	0
	3.1536	6.07393	5.50687	0.862741	0	0	0	3.94095
	8.06436	2.95556	0	0	1.65067	0	0	0
	0	7.80282	6.54597	0.618321	0	9.30189	0	0
	1.16783	4.54335	9.21049	0	9.36725	2.99603	5.35989	0
	6.13603	5.60554	6.33648	2.76118	1.42872	7.73188	5.64008	7.17269
	0	3.53382	0	0.070539	0	0	0	0
	7.82917	0.30291	3.42884	0.154835	3.61898	0	5.52626	0
	2.91356	0	0.15239	0	6.54739	0	0	0
	4.55746	0	1.86656	9.23951	8.92217	0	0	0
	0	3.57453	2.56915	4.86013	0.0177072	0	10.3346	8.2784
	0	5.37203	0.165788	2.54549	0	6.08849	0.701968	5.72187
	8.79555	0	3.98646	2.8137	4.80114	0	4.48677	4.28124
	7.92232	6.26902	6.44695	3.07256	0.0152875	1.54931	0	0
	0	0	7.73418	6.69302	0	0	0.0154634	2.46174
	3.17182	0	1.53518	2.58154	8.33396	0	3.63295	10.2785
	6.30596	0	1.94542	1.35353	0.00639568	0	0	10.3564
	7.46802	0	0.752689	0	0.020285	0	0	0
	0.66152	0	0	5.35703	2.5948	0	0	4.00503
	4.09018	3.89264	4.05491	0.0494909	0	0.40377	0	0
	4.14198	7.38923	2.49623	2.90745	0.372049	6.34533	4.90093	0
	5.10579	4.42969	0	7.20562	0	3.71251	0	0
	0.60801	4.67496	8.50728	8.41748	0	0	5.3656	8.09407
	9.49798	2.17546	9.92264	5.63009	4.65723	2.04185	5.62208	0
	6.34635	4.58001	8.17971	10.5883	2.49169	10.6706	5.93284	0.308433
	4.76779	0	0.533782	0.145565	0	0	4.94848	1.14761
	3.04134	5.2746	8.30166	2.02522	0	0	0.0276475	5.37923
	0.106413	0	2.34844	4.28267	0	0	0.318226	0
	5.0913	7.52773	7.7824	7.15691	3.90834	4.11228	3.43541	10.7867
	6.48028	4.14015	7.70227	5.94347	0	0	0	0.502927
	3.19343	0	7.1976	7.72906	0	0	7.35994	10.4728
	0	0	0	9.25735	0	0	0	0
	0.0658763	0	3.77281	0	0	0	0	0.320208
	7.25354	0	3.01151	3.41108	0	0	11.1339	0
	0	3.13916	8.26128	0.605525	0	7.88217	0	0.920434
	5.70988	10.4313	0	0.598544	0	0.183619	0	0
	5.6902	0	5.48089	2.25643	0	0	0	0.14092
	0.41319	0	3.27188	6.49252	0	0	0	0
	4.96229	0	4.20934	0.157613	4.63172	0	9.58616	4.17838
	10.5992	4.38867	2.0926	0.121429	3.3828	0	9.40943	0
	5.8604	0	0	2.16533	9.80949	0	0	6.29131
	3.64983	0	0.534245	0	0	0	0.497962	0
	10.2084	7.37141	0	2.50476	0.366778	0	0	6.5973
	5.04483	4.94634	1.52706	3.4865	6.16066	0.0772042	5.91272	0
	4.06606	3.28222	7.77413	0	4.16621	0	0	0
	6.07514	0	3.55127	0	8.11944	0	5.09046	0
	2.55872	7.54273	7.96063	0	0	0	0	0
	3.31928	7.13262	4.90365	6.96786	0	6.16069	8.57287	0
	6.81851	4.11865	10.5406	0.156224	3.70657	7.26296	0	0
	5.16398	0	4.93552	0	0	0	0	0
	0.581337	6.78143	3.04437	3.94074	0	10.1593	9.08477	4.37343
	0	7.70024	7.54201	6.35941	0	0	4.75307	0
	4.11972	0.0208098	7.44799	1.41205	8.51406	0	0.320807	1.55111
	2.33652	11.1285	1.17264	5.15999	0	0.290308	0	0
	5.698	0	5.1518	0	0	0	0	0
	2.36467	2.11384	0.738713	5.28632	6.36712	0	0.717446	4.83749
	0	8.24933	7.74476	9.02179	0	7.20752	0.394609	3.68088
	9.69135	4.00615	4.23065	5.59431	0	0	0	0
	6.22507	0	9.45052	0	4.87332	0	3.2305	0.0566461
	8.20787	0.114306	0.28393	0	0	0	0	0
	5.91846	0	4.32311	3.73887	0	0	10.6774	0
	8.10159	0	4.64522	2.31974	0	0	0	0.056158
	6.84795	3.78563	4.53217	4.19508	0	0	0.195064	7.70446
	0.123707	6.04699	6.98887	0	0	0	6.65085	0
	5.48153	0	0	4.68758	0.0163204	0	0	0.0485289
	5.79315	6.56442	0	6.01651	6.1539	0	0	0.127638
	2.66844	0	4.57953	4.12021	0	0	0	5.23287
	7.02992	0.0734997	2.52875	0	0.0170319	0	1.45875	0
	5.16778	0	8.84479	4.98624	8.11408	0	0	2.94071
	5.67406	0	2.45738	3.72313	3.69003	0	0.1943	0
	1.39796	0	0.622213	6.64743	6.26343	0	4.87995	0
	0	0	8.50256	0	0	0	0.966787	0
	4.83235	1.8059	3.88998	9.80265	0	8.11632	0	0
	6.66904	0.088534	5.76623	6.37413	6.74935	0	0.574217	0
	6.88285	0	5.93316	0.688972	3.82784	0	7.36563	0
	3.87638	4.60165	9.0478	0	0	7.25208	3.18652	0
	4.76304	3.10596	4.94855	8.39766	0	0	0	7.50602
	1.8691	3.74352	6.38423	4.10782	0	10.3388	0	0
	7.59254	0	4.45062	0	4.14995	0	7.01381	0
	5.49102	2.53182	7.37978	8.84199	4.97151	3.27125	0	0.0284354
	7.45771	0	9.40244	2.95967	0	0	8.60999	0
	0	0	8.41918	6.14276	0	0	1.12619	0.0311933
	0	0	0.775129	8.26607	0	0	0	0.272318
	4.26701	5.05207	0	11.0251	0	0	0	5.84374
	7.41801	0.14415	2.73262	5.45885	5.84037	3.23482	7.68318	6.30476
	3.80302	0	8.3127	5.26666	4.20268	0	5.28982	7.97149
	5.20557	6.52581	0	1.66169	0	0	0	0.0990442
	6.12998	12.3242	2.66584	5.28183	0.490525	0	0.922714	5.2226
	6.75731	2.92993	4.51255	5.92444	3.4305	7.23579	0	7.23248
	7.97977	8.86382	5.65291	3.37762	4.47548	2.3532	0.402968	7.97647
	5.74481	0	1.17047	3.02702	0	0	6.41441	0
	7.98821	0.339718	10.216	0	0.376279	8.64122	4.72318	0
	5.44105	3.45794	4.94894	1.8691	0.204114	0	8.43234	0
	0.14517	6.98439	2.27756	6.21696	0	0	0	5.30737
	5.6385	0.377644	3.86094	4.7586	5.53665	0.951832	0	0
	0	0	5.67909	8.74261	0	0	0	0
	3.73035	0	5.86283	0	0	0	0	0
	2.26062	2.57619	2.09689	3.67937	0	0	4.86786	5.7486
	3.47111	0	5.36526	4.66694	9.80081	0	3.70024	0
	5.76599	0	0.240572	0	0	0	0.169487	0
	8.45414	0	9.09211	0	0	0	1.49567	0
	8.65489	2.91985	0	5.31688	2.7657	5.16826	0	0
	4.79362	0	1.97689	8.01838	0	0	5.85447	0
	8.5319	0.608163	4.06905	6.31937	0.196642	0	0	0.0278286
	0	0	2.92984	0	3.02959	0	0	0
	0.638321	1.59747	1.6897	0.420878	0	0	0.14476	0
	8.44844	4.51237	10.5701	3.38764	0.588771	3.38956	3.0432	0
	0	6.33614	7.47974	0	0	0	2.12321	0
	1.72247	4.7478	7.70388	0.107035	9.29482	0	5.13256	0.242392
	4.74362	4.44361	4.51697	0	1.02906	4.85864	4.0907	0
	0	0.657497	8.89979	2.45657	0	1.261	0.0061755	5.59129
	0.379285	0	3.47252	0	4.48653	0	0	0
	6.72214	5.69679	7.65135	5.22799	5.64963	5.15228	4.41778	0
	2.98808	0	8.54592	0	0	0	0	0
	7.3005	2.25155	6.93655	0.271047	9.81122	0	0	1.43757
	7.69621	0	4.663	0.747172	7.23046	0	0	0
	3.86435	5.59598	7.2425	0.401191	5.26861	0	5.05751	8.47142
	0	0	6.06651	0	0	0	3.55529	0
	0.922212	3.85568	1.58852	0.439646	8.61132	0	0.111568	1.77755
	2.84697	3.54206	0.542756	4.07143	0	0.0206737	0.0888896	4.75512
	0	0	6.32326	0	0	0	0	0
	8.12254	6.45096	10.8834	1.74355	5.20392	0	0.0144416	8.81908
	2.22341	0	3.95746	6.20355	4.41547	0	0	6.4565
	6.51667	0	0.14517	0	1.84915	0	0	0
	0.325231	0	3.19514	3.26752	0	0	5.26186	3.39693
	2.22291	0	3.26872	0.64361	0.060641	0	0	0.294365
	0	7.00858	0.403583	2.7388	0	6.42844	0	0
	0.576441	1.42132	7.18513	3.02155	0	0	0.892485	0
	5.39238	0	7.3451	0	0.492572	0	0	0
	4.53217	5.93309	1.31701	0.150906	0.195064	0	0.0783774	0
	8.24487	1.12451	4.59914	4.44509	0.606443	0	3.39859	0
	4.25256	4.05659	6.92909	1.03305	0	12.866	3.78285	2.04917
	8.65222	5.66644	8.18389	8.32527	4.51619	0.177169	0	2.69791
	6.37728	0	2.16234	8.09773	4.95211	0	1.62884	4.23424
	4.09151	0	0.45871	0.0574554	0	0	2.83984	0
	6.05941	0	1.00688	9.70965	3.62854	0	0.446075	0
	2.90468	8.86922	2.60461	0	7.62507	5.19007	0.938422	7.25947
	7.56751	5.86198	4.46456	3.70846	5.64195	0	5.69535	0.160199
	7.56924	0	6.91096	4.28883	4.36233	0	0	0
	0.726923	2.67412	1.73252	4.91503	0	0.105207	9.61896	0
	6.63351	0	8.5319	4.81019	4.68453	0	0.196642	4.30275
	5.83666	0	2.0711	4.47127	8.82818	0	5.51414	0
	5.9505	3.4173	3.11039	0	0	0	4.36672	0
	8.39758	4.87904	4.45035	0.047328	0	9.12304	0	0
	5.49698	0	10.9959	0	6.93327	0	0.386843	0
	6.21696	3.41593	6.17003	6.42224	5.30737	2.75828	4.67639	0
	7.98363	0	5.03081	3.2398	0	0	5.04366	5.10261
	3.01739	0	6.48457	6.9807	0	0	0.0199656	5.78695
	0.423432	0	4.11273	2.03911	0.0972114	0	0	0
	0	4.45404	6.26106	4.42268	0	0	10.0879	0
	6.45858	0	3.19828	4.86619	1.85073	0	0	3.55521
	3.31193	0	7.82953	4.76126	0	0	5.03755	0
	4.7586	1.78568	7.83218	0	0	7.59534	0	0
	0.770748	3.1467	7.93111	3.83314	0.0635185	8.24062	0.990884	0
	8.11291	8.49858	0	0.145335	0	0	0	0
	0.202146	5.90306	4.67459	10.3037	0.0348457	0	0	0
	5.26869	2.09767	1.6377	0	9.53609	0.231009	0	0
	7.0161	4.14074	6.57022	1.38566	0	0	0	4.73646
	0	0	4.36766	0	0	0	0	0
	2.90916	0	6.12998	0	6.79938	0	0.490525	0
	1.74187	3.41475	4.59732	5.66553	0	0	0	8.62348
	0	3.46471	4.78396	6.1703	0	0	0	0
	4.89065	0	2.88211	0	0	0	2.79695	0
	5.06419	4.63269	1.39064	4.93918	4.39625	0	0	0
	1.17351	1.89221	5.59093	0	7.92588	4.53822	2.75703	0
	10.0108	8.22686	3.3912	0.528901	4.74036	1.22055	3.03953	1.58575
	10.3949	3.47166	6.37111	0	0	6.06558	3.4649	0
	0	0	6.56874	6.40729	0	0	5.30216	8.03371
	0.78269	4.49998	1.56938	9.869	9.60005	0	9.07486	3.05996
	3.27188	4.28826	2.62544	0.00411473	0	0	7.27854	0
	5.22305	0	9.57269	0.892111	5.45444	9.80936	6.08032	7.80876
	5.73082	3.41027	2.63544	0	0	10.2933	7.53525	0
	0	0	3.29372	0.486689	0	5.74632	0	1.92219
	0	4.4931	1.03475	0	0	0	6.20406	0
	7.88592	0	0.849729	6.1357	0	0	7.6907	0
	3.48176	2.62639	12.4369	5.88759	0	0	6.3081	0
	0	0	3.01989	0.864786	0	0	0	2.53176
	3.98891	2.55915	6.53115	0	0	0	0	0
	5.41443	6.56642	7.06215	0	4.86782	1.03129	0.537125	0
	0	0	5.44105	9.39816	0	0	0.204114	0
	1.41925	0	7.32352	4.67712	4.66809	0	6.8464	5.32333
	4.03247	6.48835	6.56146	5.36262	3.84103	0	0	0
	6.73531	0.586394	0	8.23705	0	0.437008	0	6.34562
	9.1153	0.0752545	3.94599	4.84759	12.5289	0	0	0
	1.11024	0	8.64435	6.23277	0	0	0	0
	3.74454	0	7.4325	0.970681	0.6501	7.21077	3.89397	0
	1.33292	0	5.25837	3.49854	3.49766	0	2.53972	0
	3.73394	0	0.590211	0	0	0	0	0
	0	4.18313	0	2.38486	0	0.163851	0	4.30069
	10.2935	4.4295	0	1.60818	4.14561	7.04848	0	7.19187
	0.236107	3.53167	5.73917	2.70814	0	0	1.17153	2.60904
	4.94855	0	5.68577	4.01897	0	0	0.0125804	0
	2.36427	0	3.23835	4.88595	6.97285	0	0	0.277088
	6.60143	8.77777	4.71528	2.49949	4.45859	0	0	6.07358
	8.18345	5.31337	0	3.15027	0.972868	0	0	0
	2.85386	0	4.62931	8.41253	6.67842	0	6.05235	4.50108
	8.36428	7.70997	6.92454	0	6.54453	0	1.17139	0
	5.69885	6.87244	0	3.61364	0.0476934	0	3.53236	0
	7.2067	6.35313	2.02036	4.7807	0	8.26672	4.63596	6.44994
	2.91223	0.238017	0	8.13323	0	0.0520611	0	0.494107
	4.07865	0	3.24364	0	5.23503	0	4.23754	0
	3.99837	0	6.5818	0.0320022	0.27282	0	2.58668	0
	3.50689	0	1.32871	4.49498	0	0	0	0
	6.33735	0	3.47083	2.70666	0	0	8.94338	6.32009
	5.05184	2.37744	3.18191	6.58574	8.1093	0	0.111799	0
	2.52211	0	0.886539	4.50912	0	0	5.30482	6.4
	6.22186	0	2.53942	1.80718	0	0	0	7.23646
	6.96424	2.86724	6.30211	0	6.06898	0	0	0.040946
	9.01574	0	0.392552	1.59407	3.38504	0	6.91237	9.40058
	0.336526	2.67714	2.53993	7.78096	3.9786	0	4.37111	4.39866
	8.99905	0	6.82886	4.22355	4.37651	0	4.23898	7.53852
	0.681914	0	1.73293	2.14038	1.40731	0	8.21723	0.0672005
	7.4115	2.42908	4.36381	0	0.700864	0	0.0189282	0
	0	0	3.46541	6.12317	0	0	6.41366	0
	8.14389	0	7.48832	0	5.39316	0	3.26623	0.0423835
	0	8.73857	0	3.8131	0	0	0	0
	6.79932	10.9731	8.21776	7.92232	0	0	0.036577	0.0152875
	1.851	3.83845	5.94318	0	0	0	0.0649822	0
	10.4663	7.42658	6.75109	3.47111	0.304077	0	0.641126	9.80081
	3.07942	0	0	1.72247	9.00626	0	0	9.29482
	7.771	0	8.72536	5.7336	0	0	0	0.345355
	0	5.14752	5.9171	0	0	5.67918	3.22849	6.2054
	0	3.76752	5.49348	7.85601	0	0	0	7.14546
	4.04685	0	0	5.8078	1.81875	0	0	0
	0	0	0.0658763	0	0	0	0	0
	8.75151	0	2.30019	5.43376	0.088512	0	2.90675	5.30937
	1.37541	2.15402	7.60146	5.54015	0.15517	3.90778	0	0.0784391
	3.80755	7.25933	6.33948	2.4729	5.4101	6.51099	0	0
	0	0	10.1562	4.43553	0	0	4.32833	0
	6.36568	0	4.87645	4.82893	2.30439	0	0	0
	0.360299	5.48005	8.1659	7.52818	0	8.29402	0	0
	4.83059	2.1786	3.3646	0	0	0	0.393312	0
	3.70038	0	9.52925	10.4952	4.43722	0	9.2268	5.42898
	0	0	4.9241	0	0	7.45299	4.3014	0
	4.94071	7.48052	7.48895	5.67936	0.14784	4.619	0	5.04753
	7.20727	4.46411	11.9144	0	6.63975	0	6.37574	0
[truncated: 4,798 more rows]

## Sheet: Fig.1g
	Fig.1g
	Real Time RT-PCR Ct Values
		GAPDH	GAPDH	GAPDH	FgTAD2	FgTAD2	FgTAD2
	CK	24.32	24.18	24.35	26.4	26.27	26.43
	FgTAD2OE	26.14	26.06	25.92	23.06	22.98	23.09
		GAPDH	GAPDH	GAPDH	FgTAD2	FgTAD2	FgTAD2
	CK	20.85	20.97	21.27	20.56	20.79	20.81
	FgTAD2OE	21.28	21.41	21.59	19.49	19.52	19.47
		GAPDH	GAPDH	GAPDH	FgTAD3	FgTAD3	FgTAD3
	CK	27.57	27.68	27.78	27.02	27.38	26.96
	FgTAD3OE	26.78	27	26.7	21.21	21.28	21.57
		GAPDH	GAPDH	GAPDH	FgTAD3	FgTAD3	FgTAD3
	CK	22.59	22.77	22.74	24.01	24.06	24.29
	FgTAD3OE	20.77	20.99	20.83	20.51	20.45	20.45

## Sheet: Fig.1i
	Fig.1i
	Number of A-to-I RNA editing sites
		Rep-1	Rep-2
	CK	19592	19655
	FgTAD2OE	23447	23564
	FgTAD3OE	22023	26607
	Editing level (%) of shared editing sites
		CK	FgTAD2OE	FgTAD3OE
	Chr1:10000159	0.04	0.05	0.07
	Chr1:10000604	0.11	0.16	0.15
	Chr1:10000654	0.06	0.1	0.1
	Chr1:10001625	0.13	0.25	0.3
	Chr1:10001729	0.11	0.2	0.21
	Chr1:10001903	0.11	0.19	0.2
	Chr1:10001987	0.07	0.23	0.17
	Chr1:10004857	0.22	0.28	0.32
	Chr1:10006511	0.18	0.21	0.15
	Chr1:10006610	0.12	0.19	0.08
	Chr1:10006615	0.25	0.32	0.22
	Chr1:10006673	0.65	0.79	0.63
	Chr1:10007356	0.25	0.27	0.22
	Chr1:10012711	0.12	0.14	0.18
	Chr1:10016356	0.07	0.07	0.09
	Chr1:10016369	0.34	0.34	0.37
	Chr1:10016446	0.04	0.05	0.05
	Chr1:10017216	0.08	0.08	0.12
	Chr1:10017222	0.27	0.4	0.42
	Chr1:10017234	0.22	0.33	0.36
	Chr1:10019481	0.17	0.18	0.1
	Chr1:10019672	0.35	0.22	0.27
	Chr1:10019739	0.33	0.35	0.29
	Chr1:10020194	0.45	0.48	0.49
	Chr1:10020537	0.1	0.09	0.13
	Chr1:10020857	0.43	0.55	0.58
	Chr1:10020923	0.13	0.11	0.08
	Chr1:10020997	0.13	0.26	0.18
	Chr1:10021046	0.49	0.51	0.54
	Chr1:10021160	0.31	0.39	0.33
	Chr1:10021171	0.03	0.04	0.03
	Chr1:10021280	0.05	0.07	0.06
	Chr1:10021298	0.63	0.7	0.63
	Chr1:10021401	0.05	0.05	0.05
	Chr1:10021402	0.06	0.06	0.05
	Chr1:10021517	0.24	0.22	0.25
	Chr1:10030837	0.22	0.31	0.27
	Chr1:10030838	0.08	0.11	0.08
	Chr1:10031123	0.13	0.13	0.18
	Chr1:10031135	0.24	0.28	0.3
	Chr1:10031219	0.05	0.08	0.08
	Chr1:10032941	0.06	0.09	0.15
	Chr1:10033898	0.54	0.75	0.72
	Chr1:10034054	0.32	0.31	0.36
	Chr1:1003476	0.36	0.33	0.48
	Chr1:10034765	0.15	0.16	0.08
	Chr1:10035130	0.24	0.38	0.46
	Chr1:10036747	0.41	0.5	0.41
	Chr1:10036748	0.15	0.22	0.18
	Chr1:1003912	0.27	0.17	0.18
	Chr1:10042823	0.07	0.1	0.12
	Chr1:10046857	0.76	0.67	0.8
	Chr1:10050671	0.05	0.04	0.03
	Chr1:10050908	0.06	0.06	0.06
	Chr1:10051178	0.3	0.35	0.35
	Chr1:10052492	0.1	0.12	0.25
	Chr1:10052602	0.77	0.73	0.84
	Chr1:10052771	0.29	0.41	0.34
	Chr1:10052927	0.13	0.12	0.17
	Chr1:10053153	0.11	0.23	0.18
	Chr1:10053158	0.54	0.63	0.54
	Chr1:10054021	0.46	0.48	0.49
	Chr1:10062609	0.14	0.16	0.33
	Chr1:10063842	0.1	0.13	0.12
	Chr1:10063943	0.17	0.24	0.21
	Chr1:10069803	0.31	0.32	0.3
	Chr1:10070306	0.16	0.29	0.27
	Chr1:10070615	0.05	0.26	0.18
	Chr1:10073544	0.14	0.08	0.14
	Chr1:1007609	0.36	0.09	0.34
	Chr1:10076426	0.09	0.14	0.18
	Chr1:10076956	0.09	0.22	0.33
	Chr1:1007869	0.08	0.07	0.06
	Chr1:10079966	0.58	0.68	0.46
	Chr1:10080705	0.19	0.11	0.19
	Chr1:10081142	0.54	0.55	0.6
	Chr1:10081181	0.73	0.84	0.91
	Chr1:10081235	0.63	0.75	0.7
	Chr1:10081414	0.56	0.8	0.71
	Chr1:10081517	0.39	0.6	0.56
	Chr1:10084567	0.12	0.2	0.19
	Chr1:10084904	0.31	0.25	0.31
	Chr1:10084965	0.23	0.24	0.19
	Chr1:10085093	0.08	0.04	0.04
	Chr1:10085189	0.13	0.26	0.3
	Chr1:10085333	0.04	0.05	0.08
	Chr1:10085393	0.2	0.3	0.3
	Chr1:10085484	0.2	0.26	0.28
	Chr1:10085509	0.33	0.39	0.43
	Chr1:10085842	0.15	0.05	0.18
	Chr1:10086303	0.2	0.26	0.25
	Chr1:10086430	0.21	0.26	0.28
	Chr1:10087136	0.17	0.22	0.25
	Chr1:10087263	0.36	0.41	0.4
	Chr1:10087276	0.4	0.45	0.44
	Chr1:10087317	0.06	0.06	0.05
	Chr1:10087357	0.19	0.2	0.17
	Chr1:10087358	0.5	0.57	0.48
	Chr1:10087391	0.71	0.8	0.78
	Chr1:10087413	0.04	0.07	0.04
	Chr1:10087446	0.28	0.34	0.32
	Chr1:10087829	0.08	0.1	0.13
	Chr1:10089620	0.12	0.14	0.08
	Chr1:10089623	0.34	0.21	0.3
	Chr1:10089942	0.61	0.42	0.43
	Chr1:10090027	0.1	0.12	0.15
	Chr1:10090118	0.05	0.07	0.07
	Chr1:10090290	0.03	0.07	0.08
	Chr1:10090625	0.43	0.42	0.49
	Chr1:10091279	0.25	0.46	0.39
	Chr1:10101054	0.59	0.6	0.67
	Chr1:10101528	0.58	0.63	0.64
	Chr1:10101578	0.1	0.09	0.08
	Chr1:1010170	0.05	0.05	0.04
	Chr1:1010200	0.25	0.26	0.21
	Chr1:10103304	0.19	0.11	0.13
	Chr1:10103351	0.16	0.24	0.27
	Chr1:10107714	0.16	0.15	0.29
	Chr1:10108317	0.09	0.11	0.12
	Chr1:10108575	0.26	0.41	0.45
	Chr1:1011240	0.2	0.26	0.29
	Chr1:10112530	0.07	0.1	0.08
	Chr1:10113370	0.03	0.05	0.06
	Chr1:10114381	0.09	0.09	0.09
	Chr1:10114408	0.26	0.3	0.23
	Chr1:10116376	0.4	0.29	0.38
	Chr1:10118505	0.32	0.43	0.41
	Chr1:10118828	0.2	0.23	0.28
	Chr1:10123099	0.04	0.03	0.03
	Chr1:10125287	0.34	0.38	0.38
	Chr1:10125359	0.16	0.15	0.14
	Chr1:10126239	0.45	0.36	0.58
	Chr1:10126523	0.45	0.66	0.48
	Chr1:10126610	0.12	0.06	0.11
	Chr1:10126957	0.14	0.12	0.12
	Chr1:10127168	0.29	0.51	0.59
	Chr1:10127297	0.31	0.63	0.54
	Chr1:10127333	0.43	0.67	0.6
	Chr1:10127402	0.21	0.28	0.3
	Chr1:10127507	0.09	0.05	0.08
	Chr1:10127623	0.05	0.04	0.07
	Chr1:10127668	0.07	0.11	0.09
	Chr1:10127783	0.07	0.11	0.11
	Chr1:10127878	0.03	0.03	0.05
	Chr1:10128031	0.33	0.38	0.41
	Chr1:10128108	0.05	0.06	0.06
	Chr1:1012960	0.06	0.06	0.09
	Chr1:1013067	0.2	0.11	0.28
	Chr1:1013873	0.63	0.57	0.52
	Chr1:10140498	0.03	0.04	0.06
	Chr1:1014050	0.67	0.64	0.64
	Chr1:10142713	0.11	0.09	0.14
	Chr1:1014283	0.38	0.23	0.17
	Chr1:10144518	0.55	0.44	0.45
	Chr1:1014544	0.09	0.13	0.11
	Chr1:1014562	0.34	0.39	0.42
	Chr1:1015031	0.42	0.53	0.56
	Chr1:10150979	0.04	0.03	0.06
	Chr1:1015198	0.14	0.18	0.24
	Chr1:1015271	0.63	0.66	0.67
	Chr1:1015292	0.11	0.11	0.11
	Chr1:10153811	0.19	0.28	0.53
	Chr1:1015394	0.34	0.36	0.4
	Chr1:1015430	0.17	0.17	0.21
	Chr1:10156803	0.18	0.27	0.13
	Chr1:10157027	0.22	0.28	0.18
	Chr1:10158064	0.18	0.23	0.2
	Chr1:1015809	0.28	0.29	0.21
	Chr1:1015861	0.05	0.03	0.1
	Chr1:1016252	0.18	0.2	0.15
	Chr1:1016318	0.33	0.46	0.71
	Chr1:10163376	0.47	0.36	0.59
	Chr1:10164369	0.21	0.11	0.18
	Chr1:10165002	0.19	0.15	0.16
	Chr1:10165892	0.29	0.32	0.34
	Chr1:10165981	0.11	0.15	0.21
	Chr1:10166798	0.17	0.12	0.28
	Chr1:10166801	0.2	0.15	0.33
	Chr1:10167265	0.09	0.08	0.17
	Chr1:1016815	0.74	0.7	0.8
	Chr1:10170428	0.06	0.1	0.19
	Chr1:10171148	0.08	0.12	0.18
	Chr1:10171169	0.11	0.23	0.29
	Chr1:10171415	0.22	0.34	0.31
	Chr1:10171489	0.29	0.34	0.39
	Chr1:10175245	0.1	0.08	0.05
	Chr1:10175724	0.12	0.11	0.11
	Chr1:10176366	0.06	0.19	0.25
	Chr1:10180976	0.04	0.05	0.06
	Chr1:10184389	0.05	0.09	0.06
	Chr1:10185555	0.29	0.22	0.2
	Chr1:10186105	0.19	0.36	0.34
	Chr1:10186730	0.2	0.25	0.23
	Chr1:10186801	0.21	0.32	0.28
	Chr1:10186870	0.05	0.1	0.1
	Chr1:10192201	0.11	0.05	0.03
	Chr1:10196683	0.03	0.03	0.05
	Chr1:10196711	0.11	0.12	0.16
	Chr1:10196773	0.31	0.31	0.33
	Chr1:10196860	0.11	0.12	0.15
	Chr1:10197035	0.09	0.08	0.13
	Chr1:10197212	0.79	0.92	0.88
	Chr1:10197414	0.79	0.9	0.85
	Chr1:10197592	0.5	0.54	0.59
	Chr1:10197818	0.73	0.76	0.86
	Chr1:10198402	0.17	0.14	0.25
	Chr1:10200274	0.04	0.06	0.13
	Chr1:10200328	0.04	0.03	0.04
	Chr1:10204776	0.05	0.06	0.09
	Chr1:10204894	0.05	0.06	0.09
	Chr1:10205006	0.22	0.31	0.32
	Chr1:10207123	0.09	0.08	0.13
	Chr1:10207248	0.16	0.3	0.24
	Chr1:10207335	0.25	0.37	0.38
	Chr1:1020872	0.14	0.33	0.26
	Chr1:10209753	0.08	0.13	0.24
	Chr1:10213714	0.94	0.96	0.91
	Chr1:10213806	0.13	0.13	0.11
	Chr1:10213926	0.13	0.12	0.09
	Chr1:10214146	0.8	0.88	0.9
	Chr1:10214155	0.09	0.09	0.07
	Chr1:10214239	0.59	0.59	0.53
	Chr1:1021577	0.26	0.19	0.21
	Chr1:10216327	0.2	0.56	0.5
	Chr1:10217056	0.08	0.04	0.17
	Chr1:10220106	0.09	0.11	0.09
	Chr1:10220216	0.05	0.07	0.07
	Chr1:10220308	0.1	0.12	0.16
	Chr1:1022207	0.19	0.21	0.28
	Chr1:10224429	0.07	0.06	0.18
	Chr1:10228348	0.66	0.77	0.76
	Chr1:10232216	0.19	0.19	0.15
	Chr1:1023404	0.45	0.36	0.34
	Chr1:10235677	0.32	0.38	0.31
	Chr1:1023616	0.18	0.33	0.31
	Chr1:1023735	0.27	0.62	0.58
	Chr1:1023737	0.28	0.62	0.58
	Chr1:10240447	0.76	0.78	0.82
	Chr1:10240908	0.13	0.38	0.41
	Chr1:10241451	0.27	0.36	0.25
	Chr1:10242030	0.06	0.08	0.15
	Chr1:1024529	0.3	0.33	0.39
	Chr1:10245689	0.24	0.17	0.15
	Chr1:10252035	0.13	0.14	0.21
	Chr1:10252038	0.1	0.13	0.17
	Chr1:10253152	0.09	0.18	0.13
	Chr1:10253335	0.09	0.1	0.15
	Chr1:10253725	0.2	0.29	0.44
	Chr1:10254045	0.07	0.09	0.16
	Chr1:10254137	0.07	0.15	0.23
	Chr1:10254726	0.08	0.04	0.05
	Chr1:10256839	0.48	0.52	0.55
	Chr1:10256841	0.21	0.23	0.27
	Chr1:10257049	0.16	0.22	0.18
	Chr1:10257532	0.27	0.45	0.44
	Chr1:10257862	0.17	0.08	0.23
	Chr1:10262058	0.04	0.04	0.04
	Chr1:10262217	0.47	0.56	0.52
	Chr1:10262290	0.35	0.43	0.38
	Chr1:10262899	0.11	0.31	0.21
	Chr1:10262944	0.04	0.09	0.03
	Chr1:10263137	0.03	0.04	0.03
	Chr1:10263243	0.09	0.27	0.23
	Chr1:10265160	0.65	0.53	0.4
	Chr1:10265331	0.2	0.21	0.29
	Chr1:10265372	0.64	0.74	0.81
	Chr1:10265949	0.59	0.68	0.65
	Chr1:10265997	0.66	0.75	0.73
	Chr1:10266264	0.24	0.3	0.32
	Chr1:10266704	0.23	0.24	0.26
	Chr1:10267411	0.11	0.12	0.17
	Chr1:10267423	0.09	0.13	0.18
	Chr1:10267656	0.68	0.7	0.75
	Chr1:10267932	0.19	0.21	0.16
	Chr1:10268324	0.36	0.31	0.35
	Chr1:10268465	0.52	0.46	0.49
	Chr1:10268820	0.45	0.51	0.5
	Chr1:10268969	0.07	0.07	0.08
	Chr1:10268997	0.66	0.77	0.73
	Chr1:10269104	0.7	0.78	0.75
	Chr1:10269151	0.59	0.6	0.6
	Chr1:10269393	0.25	0.27	0.25
	Chr1:10269487	0.79	0.92	0.89
	Chr1:10269597	0.15	0.19	0.2
	Chr1:10269784	0.04	0.03	0.03
	Chr1:10269917	0.06	0.06	0.06
	Chr1:10272359	0.83	0.69	0.57
	Chr1:10279484	0.65	0.55	0.69
	Chr1:10282315	0.03	0.03	0.06
	Chr1:10282360	0.03	0.04	0.08
	Chr1:10283350	0.11	0.2	0.25
	Chr1:10283809	0.26	0.34	0.44
	Chr1:10283875	0.2	0.28	0.36
	Chr1:10284025	0.08	0.09	0.1
	Chr1:10287698	0.1	0.1	0.11
	Chr1:10288018	0.16	0.26	0.45
	Chr1:10288237	0.08	0.13	0.11
	Chr1:10288356	0.05	0.09	0.13
	Chr1:10289527	0.1	0.2	0.2
	Chr1:10290465	0.08	0.08	0.08
	Chr1:10291222	0.19	0.22	0.32
	Chr1:10291225	0.11	0.14	0.19
	Chr1:10295159	0.1	0.1	0.11
	Chr1:10295333	0.03	0.05	0.05
	Chr1:10295378	0.27	0.44	0.33
	Chr1:10296927	0.18	0.16	0.18
	Chr1:10298856	0.15	0.5	0.14
	Chr1:10298910	0.19	0.48	0.27
	Chr1:1030231	0.42	0.42	0.5
	Chr1:10303338	0.34	0.37	0.3
	Chr1:10303482	0.12	0.12	0.14
	Chr1:10303593	0.29	0.29	0.27
	Chr1:10303759	0.49	0.58	0.63
	Chr1:10303886	0.06	0.1	0.06
	Chr1:10303912	0.23	0.4	0.41
	Chr1:10304635	0.22	0.2	0.25
	Chr1:10304991	0.07	0.12	0.11
	Chr1:10305052	0.1	0.22	0.18
	Chr1:10305078	0.09	0.13	0.1
	Chr1:10305266	0.1	0.15	0.09
	Chr1:10305352	0.09	0.15	0.19
	Chr1:1030790	0.46	0.59	0.66
	Chr1:1030870	0.44	0.55	0.72
	Chr1:10310612	0.39	0.57	0.61
	Chr1:10310722	0.57	0.57	0.43
	Chr1:10310730	0.76	0.62	0.61
	Chr1:10310978	0.74	0.7	0.8
	Chr1:10313173	0.05	0.03	0.05
	Chr1:10317953	0.06	0.04	0.06
	Chr1:1031935	0.33	0.26	0.39
	Chr1:10321606	0.03	0.03	0.03
	Chr1:10321621	0.04	0.06	0.05
	Chr1:10321839	0.16	0.16	0.23
	Chr1:1032255	0.33	0.09	0.17
	Chr1:10324621	0.07	0.07	0.05
	Chr1:10325180	0.09	0.2	0.06
	Chr1:10325535	0.28	0.59	0.23
	Chr1:10327215	0.06	0.12	0.14
	Chr1:10327356	0.44	0.55	0.55
	Chr1:10327579	0.44	0.53	0.54
	Chr1:10327698	0.23	0.28	0.28
	Chr1:10327718	0.08	0.14	0.09
	Chr1:10327728	0.03	0.06	0.06
	Chr1:10327801	0.29	0.36	0.33
	Chr1:10327847	0.06	0.08	0.08
	Chr1:1032994	0.14	0.14	0.29
	Chr1:10336335	0.28	0.26	0.36
	Chr1:10336637	0.03	0.03	0.05
	Chr1:10336638	0.03	0.04	0.07
	Chr1:10339978	0.33	0.41	0.35
	Chr1:1034025	0.07	0.1	0.13
	Chr1:10341721	0.07	0.11	0.11
	Chr1:10347985	0.09	0.15	0.18
	Chr1:10349103	0.54	0.53	0.55
	Chr1:10349419	0.41	0.43	0.37
	Chr1:10349429	0.25	0.2	0.26
	Chr1:10349438	0.36	0.37	0.33
	Chr1:10349509	0.11	0.16	0.15
	Chr1:10349589	0.3	0.47	0.37
	Chr1:10349685	0.08	0.23	0.16
	Chr1:10349927	0.19	0.1	0.13
	Chr1:10350753	0.11	0.21	0.17
	Chr1:10352493	0.05	0.11	0.12
	Chr1:1035642	0.07	0.15	0.4
	Chr1:1035817	0.32	0.56	0.64
	Chr1:1036075	0.04	0.08	0.08
	Chr1:10362439	0.05	0.09	0.07
	Chr1:10363177	0.04	0.1	0.08
	Chr1:10364731	0.32	0.28	0.25
	Chr1:10366893	0.12	0.21	0.27
	Chr1:10368649	0.35	0.36	0.48
	Chr1:10368883	0.35	0.57	0.47
	Chr1:10373050	0.03	0.03	0.05
	Chr1:10379307	0.28	0.32	0.39
	Chr1:10379658	0.05	0.07	0.14
	Chr1:10379751	0.2	0.32	0.35
	Chr1:10383510	0.35	0.39	0.23
	Chr1:10383867	0.21	0.2	0.26
	Chr1:10383938	0.07	0.06	0.08
	Chr1:10383945	0.09	0.05	0.08
	Chr1:10383971	0.34	0.37	0.41
	Chr1:10384322	0.15	0.15	0.22
	Chr1:10384342	0.13	0.14	0.18
	Chr1:10384430	0.55	0.6	0.65
	Chr1:10384505	0.6	0.66	0.69
	Chr1:10385947	0.31	0.43	0.4
	Chr1:10385981	0.27	0.35	0.33
	Chr1:10386008	0.19	0.22	0.2
	Chr1:10386243	0.29	0.32	0.34
	Chr1:10386400	0.18	0.25	0.21
	Chr1:10386458	0.73	0.81	0.82
	Chr1:10386481	0.05	0.05	0.07
	Chr1:10386556	0.1	0.14	0.14
	Chr1:10386642	0.25	0.27	0.3
	Chr1:10388852	0.53	0.38	0.45
	Chr1:10390197	0.13	0.17	0.18
	Chr1:10390215	0.07	0.09	0.1
	Chr1:10390339	0.08	0.08	0.06
	Chr1:10390542	0.12	0.1	0.17
	Chr1:10390653	0.14	0.1	0.11
	Chr1:10390776	0.18	0.22	0.21
	Chr1:10391598	0.13	0.23	0.3
	Chr1:10391733	0.12	0.27	0.24
	Chr1:10392066	0.17	0.29	0.27
	Chr1:10392286	0.15	0.21	0.21
	Chr1:10392359	0.05	0.04	0.05
	Chr1:10392520	0.07	0.09	0.08
	Chr1:10392571	0.07	0.08	0.09
	Chr1:10393094	0.05	0.08	0.1
	Chr1:10393233	0.04	0.04	0.06
	Chr1:10393485	0.1	0.25	0.18
	Chr1:10394169	0.04	0.12	0.08
	Chr1:10399032	0.23	0.3	0.32
	Chr1:10399155	0.15	0.18	0.25
	Chr1:10399156	0.1	0.1	0.15
	Chr1:10399217	0.1	0.1	0.13
	Chr1:10399691	0.05	0.08	0.1
	Chr1:10399864	0.07	0.1	0.07
	Chr1:10406010	0.03	0.03	0.05
	Chr1:10415458	0.03	0.04	0.04
	Chr1:10415888	0.34	0.4	0.34
	Chr1:10416255	0.08	0.08	0.09
	Chr1:10416258	0.37	0.49	0.42
	Chr1:10416857	0.13	0.1	0.08
	Chr1:10421338	0.08	0.04	0.09
	Chr1:10421352	0.16	0.2	0.33
	Chr1:10421936	0.26	0.26	0.35
	Chr1:10422646	0.16	0.17	0.28
	Chr1:1042287	0.05	0.04	0.1
	Chr1:10425881	0.23	0.14	0.21
	Chr1:10428181	0.17	0.13	0.1
	Chr1:10428999	0.17	0.21	0.28
	Chr1:10442945	0.45	0.42	0.49
	Chr1:10443032	0.11	0.1	0.12
	Chr1:10444024	0.04	0.04	0.04
	Chr1:10444333	0.38	0.51	0.56
	Chr1:10444761	0.03	0.06	0.06
	Chr1:10450362	0.23	0.3	0.23
	Chr1:10452283	0.06	0.05	0.07
	Chr1:1045450	0.03	0.04	0.04
	Chr1:10455243	0.65	0.64	0.47
	Chr1:10455281	0.18	0.45	0.62
	Chr1:10455530	0.5	0.62	0.5
	Chr1:10456251	0.35	0.32	0.32
	Chr1:10456599	0.27	0.39	0.42
	Chr1:10457550	0.18	0.19	0.18
	Chr1:10457928	0.17	0.25	0.23
	Chr1:10458495	0.15	0.44	0.5
	Chr1:10458654	0.34	0.76	0.69
	Chr1:10458759	0.16	0.48	0.5
	Chr1:10458760	0.13	0.28	0.17
	Chr1:10458889	0.13	0.22	0.12
	Chr1:10459016	0.09	0.09	0.13
	Chr1:10459049	0.08	0.11	0.12
	Chr1:10460435	0.1	0.08	0.17
	Chr1:10461596	0.1	0.1	0.18
	Chr1:10461755	0.08	0.11	0.18
	Chr1:10461845	0.14	0.11	0.17
	Chr1:10461881	0.05	0.05	0.06
	Chr1:10462372	0.12	0.25	0.21
	Chr1:10462951	0.04	0.08	0.12
	Chr1:10463098	0.11	0.12	0.16
	Chr1:10463413	0.22	0.29	0.34
	Chr1:10463641	0.29	0.42	0.44
	Chr1:10463672	0.65	0.71	0.74
	Chr1:10463744	0.6	0.58	0.62
	Chr1:10463777	0.06	0.05	0.05
	Chr1:10463896	0.07	0.09	0.1
	Chr1:10464219	0.33	0.32	0.4
	Chr1:10464628	0.25	0.31	0.37
	Chr1:1046563	0.08	0.12	0.27
	Chr1:10468207	0.03	0.04	0.04
	Chr1:10468372	0.03	0.05	0.05
	Chr1:1046899	0.1	0.15	0.2
	Chr1:1046938	0.2	0.3	0.41
	Chr1:10473491	0.69	0.48	0.83
	Chr1:10473506	0.24	0.21	0.3
	Chr1:10474882	0.05	0.04	0.1
	Chr1:1047505	0.56	0.64	0.61
	Chr1:1047546	0.61	0.66	0.65
	Chr1:1047564	0.08	0.11	0.12
	Chr1:10476214	0.03	0.05	0.03
	Chr1:10476488	0.05	0.05	0.08
	Chr1:10478040	0.79	0.82	0.82
	Chr1:10478118	0.03	0.03	0.03
	Chr1:10478230	0.03	0.04	0.05
	Chr1:10478440	0.34	0.44	0.44
	Chr1:10478512	0.49	0.62	0.68
	Chr1:10478530	0.15	0.17	0.15
	Chr1:10478730	0.31	0.38	0.45
	Chr1:10478872	0.03	0.07	0.12
	Chr1:10479112	0.27	0.45	0.49
	Chr1:10479127	0.23	0.36	0.39
	Chr1:10479238	0.3	0.38	0.44
	Chr1:10479503	0.2	0.38	0.36
	Chr1:10482307	0.12	0.19	0.09
	Chr1:10483715	0.22	0.31	0.31
	Chr1:10483970	0.26	0.26	0.3
	Chr1:10484441	0.28	0.19	0.25
	Chr1:10485126	0.16	0.11	0.19
	Chr1:10486797	0.07	0.06	0.06
	Chr1:10487466	0.44	0.44	0.5
	Chr1:10488708	0.04	0.04	0.03
	Chr1:10491173	0.05	0.03	0.06
	Chr1:10491299	0.14	0.2	0.19
	Chr1:10491374	0.34	0.48	0.62
	Chr1:10491692	0.28	0.58	0.45
	Chr1:10491737	0.3	0.55	0.37
	Chr1:10495063	0.04	0.18	0.18
	Chr1:10495466	0.1	0.26	0.19
	Chr1:10495731	0.04	0.09	0.08
	Chr1:10497655	0.04	0.12	0.09
	Chr1:10497709	0.14	0.33	0.28
	Chr1:10497919	0.06	0.11	0.11
	Chr1:10497949	0.03	0.06	0.06
	Chr1:10498816	0.03	0.09	0.13
	Chr1:10498912	0.04	0.05	0.04
	Chr1:10499208	0.03	0.07	0.07
	Chr1:10499282	0.44	0.63	0.66
	Chr1:10499657	0.98	0.99	0.97
	Chr1:10502221	0.05	0.07	0.1
	Chr1:10502489	0.03	0.05	0.06
	Chr1:10502644	0.38	0.43	0.47
	Chr1:10504084	0.04	0.08	0.06
	Chr1:10504333	0.12	0.13	0.18
	Chr1:10504506	0.04	0.11	0.16
	Chr1:10504907	0.03	0.11	0.07
	Chr1:10505532	0.2	0.3	0.32
	Chr1:10505637	0.04	0.04	0.04
	Chr1:10505692	0.33	0.4	0.42
	Chr1:10505704	0.05	0.08	0.09
	Chr1:10505757	0.14	0.19	0.2
	Chr1:10507084	0.26	0.62	0.55
	Chr1:10507134	0.35	0.62	0.6
	Chr1:10508222	0.38	0.37	0.39
	Chr1:10508274	0.09	0.04	0.09
	Chr1:1050899	0.04	0.05	0.03
	Chr1:10524447	0.1	0.14	0.2
	Chr1:10524579	0.51	0.48	0.51
	Chr1:10525399	0.05	0.04	0.04
	Chr1:10525636	0.1	0.19	0.13
	Chr1:10526724	0.18	0.25	0.18
	Chr1:10527044	0.57	0.56	0.6
	Chr1:10527054	0.33	0.34	0.39
	Chr1:10527107	0.1	0.11	0.13
	Chr1:10527135	0.8	0.79	0.8
	Chr1:10527166	0.41	0.42	0.46
	Chr1:10527180	0.24	0.23	0.25
	Chr1:10527734	0.38	0.31	0.36
	Chr1:10527970	0.94	0.96	0.95
	Chr1:10528105	0.12	0.11	0.09
	Chr1:10528405	0.53	0.57	0.63
	Chr1:10528417	0.49	0.43	0.38
	Chr1:10528438	0.7	0.67	0.65
	Chr1:10529009	0.14	0.12	0.14
	Chr1:10529079	0.68	0.72	0.7
	Chr1:10529089	0.11	0.12	0.14
	Chr1:10531556	0.21	0.32	0.38
	Chr1:10536190	0.28	0.37	0.25
	Chr1:1053727	0.44	0.21	0.45
	Chr1:10537388	0.18	0.23	0.25
	Chr1:10538726	0.12	0.11	0.16
	Chr1:10538810	0.22	0.16	0.23
	Chr1:10538981	0.04	0.04	0.04
	Chr1:10539185	0.32	0.42	0.44
	Chr1:10539539	0.03	0.1	0.12
	Chr1:10539545	0.22	0.22	0.23
	Chr1:10539770	0.07	0.08	0.09
	Chr1:10539995	0.52	0.59	0.57
	Chr1:10540061	0.13	0.15	0.18
	Chr1:10555710	0.38	0.48	0.48
	Chr1:10559614	0.14	0.19	0.17
	Chr1:10566406	0.06	0.05	0.06
	Chr1:10566508	0.55	0.39	0.5
	Chr1:1057027	0.13	0.16	0.14
	Chr1:10578239	0.19	0.13	0.13
	Chr1:10581312	0.74	0.86	0.87
	Chr1:10581903	0.87	0.91	0.91
	Chr1:10587157	0.77	0.8	0.82
	Chr1:10587850	0.04	0.05	0.08
	Chr1:10587897	0.29	0.31	0.37
	Chr1:10588016	0.11	0.12	0.13
	Chr1:10588318	0.23	0.38	0.38
	Chr1:10588590	0.07	0.14	0.3
	Chr1:10588856	0.14	0.14	0.23
	Chr1:10589709	0.2	0.2	0.12
	Chr1:10589997	0.26	0.09	0.19
	Chr1:10590796	0.09	0.17	0.12
	Chr1:10595015	0.27	0.26	0.2
	Chr1:10595553	0.07	0.15	0.18
	Chr1:10595692	0.25	0.36	0.24
	Chr1:10596477	0.04	0.08	0.07
	Chr1:10596671	0.41	0.44	0.46
	Chr1:10596733	0.48	0.6	0.6
	Chr1:10598084	0.13	0.29	0.23
	Chr1:10598089	0.04	0.03	0.06
	Chr1:10598304	0.04	0.07	0.08
	Chr1:10598420	0.21	0.24	0.2
	Chr1:10598719	0.1	0.14	0.13
	Chr1:10598894	0.07	0.06	0.04
	Chr1:10603701	0.04	0.05	0.06
	Chr1:10604081	0.06	0.07	0.1
	Chr1:10608909	0.36	0.71	0.67
	Chr1:10609576	0.35	0.33	0.35
	Chr1:10609604	0.75	0.63	0.71
	Chr1:10615997	0.63	0.68	0.62
	Chr1:10616360	0.36	0.4	0.44
	Chr1:10616516	0.45	0.59	0.6
	Chr1:10617092	0.26	0.47	0.43
	Chr1:10617994	0.19	0.19	0.14
	Chr1:10618038	0.18	0.21	0.18
	Chr1:10618039	0.18	0.21	0.18
	Chr1:10618064	0.14	0.23	0.15
	Chr1:10618284	0.06	0.08	0.08
	Chr1:1061970	0.19	0.29	0.19
	Chr1:10619924	0.15	0.11	0.13
	Chr1:10620082	0.04	0.06	0.08
	Chr1:10622266	0.04	0.04	0.07
	Chr1:10622370	0.29	0.47	0.47
	Chr1:10622697	0.34	0.4	0.48
	Chr1:10622860	0.04	0.06	0.08
	Chr1:10623019	0.12	0.15	0.1
	Chr1:1062303	0.2	0.2	0.3
	Chr1:1062318	0.13	0.14	0.17
	Chr1:10623705	0.38	0.33	0.47
	Chr1:1062386	0.05	0.05	0.08
	Chr1:1062398	0.26	0.42	0.42
	Chr1:1062704	0.25	0.26	0.33
	Chr1:1062928	0.04	0.06	0.04
	Chr1:1063094	0.16	0.25	0.49
	Chr1:10632112	0.18	0.17	0.18
	Chr1:10633451	0.03	0.07	0.09
	Chr1:10633976	0.06	0.08	0.06
	Chr1:10637885	0.1	0.13	0.13
	Chr1:10638131	0.04	0.05	0.04
	Chr1:10638301	0.03	0.14	0.11
	Chr1:1064707	0.04	0.03	0.03
	Chr1:10649057	0.27	0.32	0.37
	Chr1:10649345	0.25	0.36	0.36
	Chr1:10649765	0.2	0.25	0.28
	Chr1:10649834	0.1	0.18	0.29
	Chr1:10649859	0.13	0.13	0.13
	Chr1:10650023	0.06	0.17	0.32
	Chr1:10654122	0.09	0.06	0.09
	Chr1:10655434	0.13	0.22	0.1
	Chr1:10658999	0.08	0.16	0.24
	Chr1:10659865	0.05	0.08	0.07
	Chr1:10659868	0.1	0.09	0.1
	Chr1:10659945	0.07	0.09	0.13
	Chr1:10659961	0.49	0.54	0.57
	Chr1:10660235	0.56	0.64	0.58
	Chr1:10660425	0.38	0.53	0.51
	Chr1:10660580	0.1	0.13	0.18
	Chr1:10660581	0.38	0.61	0.63
	Chr1:10660583	0.05	0.07	0.15
	Chr1:10660683	0.1	0.2	0.2
	Chr1:10660724	0.13	0.14	0.2
	Chr1:10660802	0.43	0.61	0.56
	Chr1:10661066	0.06	0.13	0.15
	Chr1:10661099	0.18	0.28	0.29
	Chr1:10661816	0.2	0.15	0.26
	Chr1:10662470	0.11	0.1	0.1
	Chr1:10665638	0.04	0.03	0.06
	Chr1:10667675	0.37	0.31	0.42
	Chr1:10668036	0.27	0.24	0.47
	Chr1:10671657	0.09	0.13	0.14
	Chr1:10671895	0.17	0.18	0.21
	Chr1:10671906	0.05	0.05	0.06
	Chr1:10671990	0.46	0.49	0.5
	Chr1:10672165	0.03	0.04	0.04
	Chr1:10672754	0.43	0.64	0.64
	Chr1:10673011	0.09	0.25	0.17
	Chr1:10673032	0.09	0.21	0.23
	Chr1:10673056	0.2	0.49	0.39
	Chr1:10673134	0.07	0.12	0.14
	Chr1:10673210	0.26	0.44	0.46
	Chr1:10676116	0.22	0.31	0.33
	Chr1:1067661	0.18	0.21	0.24
	Chr1:1067971	0.05	0.11	0.09
	Chr1:1068208	0.3	0.56	0.43
	Chr1:1068281	0.22	0.43	0.34
	Chr1:10685633	0.09	0.13	0.12
	Chr1:10685827	0.24	0.43	0.39
	Chr1:1068586	0.21	0.28	0.23
	Chr1:1068592	0.27	0.36	0.33
	Chr1:10686036	0.35	0.53	0.51
	Chr1:10686091	0.39	0.58	0.53
	Chr1:10686108	0.31	0.46	0.41
	Chr1:10686144	0.47	0.64	0.59
	Chr1:10686259	0.04	0.07	0.06
	Chr1:10686313	0.47	0.66	0.6
	Chr1:10686356	0.04	0.05	0.05
	Chr1:10686466	0.05	0.05	0.06
	Chr1:10686577	0.78	0.78	0.76
	Chr1:10686695	0.18	0.22	0.23
	Chr1:10688054	0.23	0.35	0.35
	Chr1:1068826	0.26	0.33	0.4
	Chr1:1068932	0.46	0.55	0.57
	Chr1:1069027	0.05	0.06	0.05
	Chr1:1069033	0.2	0.29	0.22
	Chr1:1069206	0.09	0.12	0.12
	Chr1:1069690	0.27	0.47	0.42
	Chr1:10699353	0.09	0.11	0.11
	Chr1:10699595	0.28	0.45	0.47
	Chr1:10699636	0.09	0.04	0.04
	Chr1:10700190	0.47	0.53	0.55
	Chr1:1070218	0.12	0.17	0.21
	Chr1:1070222	0.34	0.58	0.62
	Chr1:10704328	0.13	0.2	0.2
	Chr1:1070447	0.07	0.17	0.21
	Chr1:10704571	0.03	0.1	0.07
	Chr1:10705327	0.16	0.25	0.28
	Chr1:10705369	0.04	0.08	0.11
	Chr1:10705385	0.03	0.03	0.04
	Chr1:10705486	0.1	0.1	0.16
	Chr1:10705622	0.13	0.14	0.2
	Chr1:10713128	0.1	0.08	0.11
	Chr1:10713371	0.03	0.07	0.14
	Chr1:1071404	0.03	0.12	0.16
	Chr1:10717188	0.28	0.44	0.37
	Chr1:10719387	0.24	0.29	0.28
	Chr1:10720004	0.22	0.34	0.31
	Chr1:10720545	0.29	0.43	0.41
	Chr1:10720808	0.19	0.32	0.33
	Chr1:10721004	0.25	0.43	0.41
	Chr1:10721111	0.03	0.05	0.04
	Chr1:10721170	0.37	0.58	0.56
	Chr1:10721252	0.26	0.42	0.4
	Chr1:10721354	0.06	0.08	0.08
	Chr1:10721405	0.47	0.68	0.67
	Chr1:10721543	0.2	0.24	0.29
	Chr1:10732572	0.04	0.06	0.05
	Chr1:10732681	0.07	0.1	0.11
	Chr1:10733010	0.06	0.04	0.03
	Chr1:10733247	0.39	0.61	0.53
	Chr1:10733367	0.4	0.49	0.54
	Chr1:10733435	0.11	0.22	0.14
	Chr1:10733436	0.32	0.5	0.57
	Chr1:10733473	0.26	0.29	0.38
	Chr1:10733538	0.38	0.44	0.51
	Chr1:10734922	0.22	0.31	0.24
	Chr1:10736252	0.07	0.11	0.23
	Chr1:10736458	0.16	0.33	0.42
	Chr1:10737207	0.45	0.46	0.69
	Chr1:10737476	0.11	0.2	0.1
	Chr1:10741297	0.09	0.17	0.25
	Chr1:10749338	0.03	0.03	0.11
	Chr1:10752939	0.27	0.3	0.31
	Chr1:10753620	0.12	0.16	0.22
	Chr1:1075669	0.59	0.7	0.64
	Chr1:10757283	0.58	0.61	0.62
	Chr1:10757487	0.15	0.2	0.22
	Chr1:10757515	0.53	0.6	0.67
	Chr1:10757855	0.34	0.57	0.47
	Chr1:10758225	0.2	0.42	0.5
	Chr1:10759708	0.38	0.4	0.4
	Chr1:10762044	0.19	0.41	0.42
	Chr1:10781388	0.18	0.21	0.39
	Chr1:10781902	0.18	0.35	0.25
	Chr1:10781982	0.08	0.14	0.07
	Chr1:10782112	0.22	0.41	0.29
	Chr1:10782535	0.41	0.58	0.39
	Chr1:10782551	0.08	0.04	0.07
	Chr1:10782646	0.35	0.45	0.38
	Chr1:10782898	0.28	0.46	0.34
	Chr1:10783369	0.11	0.22	0.23
	Chr1:10783600	0.46	0.71	0.54
	Chr1:10783762	0.04	0.08	0.06
	Chr1:10783787	0.39	0.52	0.44
	Chr1:10783945	0.06	0.07	0.07
	Chr1:10784231	0.13	0.19	0.15
	Chr1:10784428	0.04	0.04	0.05
	Chr1:1078930	0.3	0.3	0.33
	Chr1:1079084	0.2	0.25	0.2
	Chr1:1079098	0.44	0.77	0.76
	Chr1:10814257	0.03	0.06	0.07
	Chr1:10819435	0.09	0.08	0.08
	Chr1:10820510	0.19	0.29	0.33
	Chr1:10830474	0.04	0.04	0.05
	Chr1:10831361	0.03	0.11	0.08
	Chr1:10834364	0.09	0.12	0.25
	Chr1:10834453	0.05	0.05	0.09
	Chr1:10835176	0.14	0.32	0.36
	Chr1:10836534	0.05	0.05	0.07
	Chr1:10836822	0.59	0.61	0.63
	Chr1:10837753	0.48	0.51	0.34
	Chr1:10837820	0.81	0.79	0.82
	Chr1:10837833	0.61	0.65	0.64
	Chr1:10837941	0.05	0.06	0.06
	Chr1:1083807	0.28	0.27	0.32
	Chr1:10838359	0.71	0.77	0.52
	Chr1:1083949	0.24	0.28	0.25
	Chr1:10840336	0.15	0.17	0.11
	Chr1:10840636	0.08	0.12	0.16
	Chr1:10840711	0.08	0.09	0.03
	Chr1:10840927	0.65	0.62	0.67
	Chr1:10840956	0.04	0.04	0.05
	Chr1:10840996	0.06	0.06	0.06
	Chr1:10841009	0.03	0.04	0.05
	Chr1:10841218	0.2	0.24	0.21
	Chr1:10841235	0.25	0.32	0.3
	Chr1:10841345	0.22	0.2	0.16
	Chr1:10841449	0.35	0.42	0.39
	Chr1:10841468	0.65	0.69	0.72
	Chr1:10841527	0.75	0.81	0.85
	Chr1:10842056	0.6	0.65	0.66
	Chr1:10842108	0.67	0.72	0.74
	Chr1:1084222	0.08	0.15	0.1
	Chr1:10846722	0.05	0.04	0.06
	Chr1:10846776	0.07	0.16	0.13
	Chr1:10847247	0.21	0.28	0.42
	Chr1:10858797	0.23	0.36	0.42
	Chr1:10858902	0.18	0.3	0.36
	Chr1:1089255	0.11	0.15	0.2
	Chr1:1089772	0.41	0.46	0.49
	Chr1:1089926	0.24	0.29	0.33
	Chr1:10906191	0.67	0.71	0.76
	Chr1:10906869	0.13	0.14	0.15
	Chr1:10906891	0.44	0.38	0.4
	Chr1:10911048	0.47	0.41	0.54
	Chr1:10912582	0.5	0.53	0.62
	Chr1:10913745	0.5	0.79	0.56
	Chr1:10913981	0.3	0.31	0.23
	Chr1:10914001	0.5	0.75	0.4
	Chr1:10914078	0.52	0.68	0.41
	Chr1:10914209	0.48	0.26	0.55
	Chr1:10933034	0.2	0.26	0.18
	Chr1:10956331	0.36	0.42	0.27
	Chr1:10956367	0.44	0.42	0.16
	Chr1:10959471	0.51	0.69	0.71
	Chr1:10965769	0.14	0.2	0.19
	Chr1:10987625	0.07	0.14	0.19
	Chr1:10987868	0.18	0.11	0.14
	Chr1:10988205	0.23	0.23	0.38
	Chr1:10993249	0.27	0.23	0.36
	Chr1:11001914	0.53	0.43	0.6
	Chr1:11002987	0.09	0.08	0.13
	Chr1:11003031	0.12	0.14	0.11
	Chr1:11003136	0.03	0.04	0.04
	Chr1:11003299	0.03	0.05	0.05
	Chr1:11003322	0.35	0.44	0.4
	Chr1:11003324	0.1	0.14	0.14
	Chr1:11003429	0.05	0.04	0.06
	Chr1:11003790	0.09	0.08	0.13
	Chr1:11004872	0.16	0.09	0.16
	Chr1:11008408	0.06	0.1	0.09
	Chr1:11008409	0.75	0.73	0.63
	Chr1:11009005	0.11	0.12	0.11
	Chr1:11009089	0.7	0.7	0.65
	Chr1:11009221	0.13	0.13	0.14
	Chr1:11009275	0.03	0.04	0.04
	Chr1:11026879	0.11	0.12	0.11
	Chr1:11035189	0.08	0.04	0.09
	Chr1:11035194	0.13	0.08	0.14
	Chr1:11035407	0.46	0.44	0.49
	Chr1:11036033	0.52	0.69	0.67
	Chr1:11036613	0.78	0.82	0.83
	Chr1:11036964	0.84	0.87	0.89
	Chr1:11038759	0.82	0.82	0.71
	Chr1:11039206	0.38	0.14	0.29
	Chr1:11050426	0.25	0.25	0.32
	Chr1:11054520	0.08	0.04	0.03
	Chr1:1106472	0.04	0.03	0.08
	Chr1:11069534	0.04	0.07	0.06
	Chr1:11075959	0.72	0.75	0.77
	Chr1:11076394	0.54	0.5	0.73
	Chr1:11077312	0.4	0.33	0.5
	Chr1:11081437	0.16	0.24	0.27
	Chr1:11081854	0.25	0.24	0.31
	Chr1:11082199	0.52	0.59	0.65
	Chr1:11082382	0.05	0.05	0.05
	Chr1:11083016	0.25	0.43	0.45
	Chr1:11083141	0.14	0.24	0.18
	Chr1:11083194	0.12	0.23	0.29
	Chr1:11083386	0.21	0.35	0.22
	Chr1:11083387	0.19	0.32	0.17
	Chr1:11083581	0.15	0.32	0.27
	Chr1:11083587	0.1	0.14	0.14
	Chr1:11083706	0.14	0.19	0.26
	Chr1:11083756	0.15	0.16	0.36
	Chr1:11083816	0.09	0.12	0.34
	Chr1:11084016	0.08	0.09	0.25
	Chr1:11084401	0.09	0.16	0.14
	Chr1:1108867	0.3	0.19	0.19
	Chr1:11089820	0.45	0.54	0.56
	Chr1:11090112	0.08	0.12	0.08
	Chr1:11105866	0.27	0.23	0.16
	Chr1:11106580	0.29	0.19	0.24
	Chr1:11106866	0.09	0.17	0.22
	Chr1:11108415	0.13	0.22	0.22
	Chr1:11108499	0.09	0.12	0.17
	Chr1:11108552	0.47	0.6	0.65
	Chr1:11109501	0.09	0.05	0.07
	Chr1:11109752	0.03	0.08	0.05
	Chr1:11109985	0.04	0.05	0.08
	Chr1:11112222	0.22	0.16	0.28
	Chr1:11115108	0.27	0.28	0.29
	Chr1:11118808	0.75	0.69	0.5
	Chr1:11119309	0.05	0.06	0.09
	Chr1:11122810	0.07	0.04	0.11
	Chr1:11123262	0.1	0.18	0.12
	Chr1:11123282	0.12	0.16	0.17
	Chr1:11124770	0.2	0.09	0.16
	Chr1:11131410	0.32	0.43	0.5
	Chr1:11131782	0.46	0.24	0.3
	Chr1:11132198	0.54	0.59	0.57
	Chr1:11132755	0.25	0.23	0.21
	Chr1:11151952	0.28	0.31	0.37
	Chr1:11161237	0.08	0.14	0.19
	Chr1:11161888	0.5	0.49	0.62
	Chr1:11162210	0.08	0.1	0.13
	Chr1:11162507	0.12	0.17	0.29
	Chr1:11163235	0.09	0.07	0.08
	Chr1:11163688	0.05	0.03	0.04
	Chr1:1116400	0.11	0.15	0.18
	Chr1:1116504	0.04	0.05	0.08
	Chr1:1116588	0.07	0.12	0.12
	Chr1:1116713	0.03	0.03	0.05
	Chr1:11172788	0.3	0.32	0.51
	Chr1:11174539	0.17	0.2	0.07
	Chr1:11174822	0.13	0.12	0.15
	Chr1:11175485	0.24	0.43	0.27
	Chr1:11175993	0.04	0.12	0.04
	Chr1:11176280	0.33	0.58	0.63
	Chr1:11176457	0.62	0.74	0.76
	Chr1:11176586	0.52	0.65	0.61
	Chr1:11176597	0.13	0.21	0.17
	Chr1:11176872	0.34	0.35	0.33
	Chr1:11176962	0.32	0.35	0.35
	Chr1:11177157	0.05	0.06	0.05
	Chr1:11177449	0.03	0.04	0.04
	Chr1:11177686	0.03	0.03	0.07
	Chr1:11177906	0.06	0.12	0.09
	Chr1:11178041	0.09	0.24	0.27
	Chr1:11188679	0.19	0.37	0.25
	Chr1:11189501	0.1	0.21	0.26
	Chr1:11189861	0.06	0.06	0.08
	Chr1:11189874	0.32	0.32	0.33
	Chr1:1119593	0.92	0.92	0.92
	Chr1:11196284	0.19	0.2	0.26
	Chr1:11196389	0.29	0.33	0.5
	Chr1:11196573	0.07	0.15	0.14
	Chr1:11197150	0.06	0.13	0.1
	Chr1:11197763	0.12	0.07	0.15
	Chr1:11197811	0.22	0.21	0.28
	Chr1:1119857	0.26	0.26	0.26
	Chr1:1120009	0.94	0.95	0.94
	Chr1:1120414	0.96	0.98	0.98
	Chr1:11204567	0.19	0.21	0.21
	Chr1:11204699	0.11	0.07	0.14
	Chr1:11204815	0.18	0.22	0.23
	Chr1:11204950	0.2	0.19	0.11
	Chr1:1120975	0.73	0.77	0.73
	Chr1:1121286	0.93	0.96	0.96
	Chr1:1122072	0.92	0.98	0.97
	Chr1:1122546	0.39	0.6	0.33
	Chr1:1124186	0.04	0.04	0.04
	Chr1:1124286	0.36	0.33	0.42
	Chr1:1124342	0.22	0.24	0.33
	Chr1:1124414	0.28	0.27	0.37
	Chr1:1124451	0.41	0.52	0.62
	Chr1:11292932	0.65	0.79	0.87
	Chr1:11293053	0.4	0.55	0.54
	Chr1:1129334	0.44	0.67	0.57
	Chr1:1129337	0.38	0.54	0.45
	Chr1:1129655	0.41	0.51	0.48
	Chr1:1129696	0.43	0.52	0.52
	Chr1:1129890	0.61	0.7	0.64
	Chr1:11302870	0.52	0.34	0.52
	Chr1:1134726	0.07	0.07	0.1
	Chr1:1134862	0.28	0.42	0.46
	Chr1:1135347	0.14	0.21	0.25
	Chr1:1135495	0.09	0.24	0.25
	Chr1:1135567	0.08	0.19	0.18
	Chr1:11357199	0.5	0.38	0.29
	Chr1:11357276	0.07	0.07	0.17
	Chr1:11357498	0.44	0.44	0.31
	Chr1:11357642	0.19	0.12	0.27
	Chr1:11357645	0.33	0.16	0.35
	Chr1:1135843	0.11	0.16	0.15
	Chr1:1135846	0.11	0.17	0.16
	Chr1:1135975	0.11	0.18	0.09
	Chr1:11421245	0.12	0.13	0.19
	Chr1:11434754	0.22	0.43	0.15
	Chr1:11434816	0.33	0.43	0.21
	Chr1:1146152	0.14	0.17	0.17
	Chr1:1146221	0.03	0.09	0.11
	Chr1:11494526	0.05	0.05	0.06
	Chr1:11494529	0.04	0.05	0.06
	Chr1:11494868	0.07	0.17	0.16
	Chr1:1153502	0.26	0.28	0.41
	Chr1:1153709	0.21	0.3	0.41
	Chr1:11539001	0.14	0.14	0.07
	Chr1:11539138	0.33	0.61	0.39
	Chr1:1154882	0.03	0.15	0.24
	Chr1:1156578	0.06	0.2	0.31
	Chr1:1156793	0.2	0.21	0.23
	Chr1:1156813	0.38	0.47	0.4
	Chr1:1157103	0.46	0.56	0.54
	Chr1:1157256	0.09	0.11	0.12
	Chr1:1157314	0.16	0.24	0.16
	Chr1:1157335	0.44	0.59	0.48
	Chr1:1158053	0.2	0.22	0.36
	Chr1:1158164	0.16	0.12	0.33
	Chr1:1158221	0.29	0.14	0.38
	Chr1:1158251	0.33	0.22	0.44
	Chr1:1158413	0.36	0.33	0.37
	Chr1:1158603	0.25	0.26	0.21
	Chr1:1158605	0.24	0.28	0.31
	Chr1:1159136	0.33	0.59	0.47
	Chr1:1159208	0.35	0.56	0.61
	Chr1:1159916	0.33	0.61	0.61
	Chr1:1160036	0.1	0.21	0.19
	Chr1:1160408	0.47	0.43	0.49
	Chr1:1160424	0.06	0.05	0.06
	Chr1:1160467	0.32	0.34	0.39
	Chr1:1161093	0.06	0.07	0.1
	Chr1:1161485	0.64	0.36	0.43
	Chr1:1162393	0.41	0.45	0.45
	Chr1:1162624	0.19	0.25	0.27
	Chr1:1164761	0.1	0.1	0.2
	Chr1:1165818	0.07	0.11	0.14
	Chr1:1165977	0.11	0.25	0.31
	Chr1:1166237	0.22	0.37	0.33
	Chr1:1167723	0.09	0.08	0.11
	Chr1:1167828	0.41	0.4	0.43
	Chr1:1171973	0.33	0.36	0.35
	Chr1:1172054	0.13	0.16	0.16
	Chr1:1177358	0.35	0.16	0.22
	Chr1:1179624	0.14	0.15	0.14
	Chr1:1179661	0.25	0.39	0.27
	Chr1:1180166	0.44	0.65	0.55
	Chr1:1180251	0.46	0.67	0.61
	Chr1:1180901	0.09	0.05	0.11
	Chr1:1184269	0.04	0.08	0.03
	Chr1:1184302	0.26	0.45	0.42
	Chr1:1184365	0.28	0.49	0.49
	Chr1:1184431	0.28	0.45	0.48
	Chr1:1184647	0.18	0.34	0.4
	Chr1:1184950	0.14	0.32	0.32
	Chr1:1184960	0.07	0.18	0.16
	Chr1:1185307	0.12	0.3	0.27
	Chr1:1185358	0.06	0.27	0.17
	Chr1:1187699	0.11	0.23	0.07
	Chr1:1189762	0.03	0.06	0.03
	Chr1:1189780	0.16	0.27	0.18
	Chr1:1189930	0.08	0.09	0.1
	Chr1:1189933	0.3	0.39	0.45
	Chr1:1190053	0.56	0.63	0.62
	Chr1:1190729	0.05	0.07	0.08
	Chr1:1190967	0.43	0.58	0.56
	Chr1:1191095	0.66	0.84	0.77
	Chr1:1191178	0.12	0.19	0.23
	Chr1:1191278	0.72	0.75	0.79
	Chr1:1191429	0.09	0.11	0.15
	Chr1:1191551	0.45	0.59	0.52
	Chr1:1191836	0.35	0.57	0.5
	Chr1:1192256	0.23	0.36	0.29
	Chr1:1192583	0.5	0.43	0.5
	Chr1:1192635	0.17	0.19	0.32
	Chr1:1200772	0.4	0.44	0.5
	Chr1:1201209	0.09	0.03	0.09
	Chr1:1202619	0.08	0.09	0.11
	Chr1:1203315	0.03	0.07	0.05
	Chr1:1208546	0.22	0.34	0.39
	Chr1:1210088	0.26	0.39	0.51
	Chr1:1210544	0.18	0.23	0.17
	Chr1:1210933	0.08	0.13	0.1
	Chr1:1211552	0.15	0.26	0.14
	Chr1:1211742	0.09	0.08	0.06
	Chr1:1213955	0.04	0.04	0.03
	Chr1:1214117	0.24	0.31	0.23
	Chr1:1217835	0.21	0.18	0.23
	Chr1:1217917	0.84	0.89	0.9
	Chr1:1218002	0.19	0.29	0.35
	Chr1:1218860	0.06	0.18	0.2
	Chr1:1220687	0.2	0.12	0.21
	Chr1:1225610	0.19	0.26	0.14
	Chr1:1227972	0.43	0.54	0.51
	Chr1:1227985	0.09	0.1	0.13
	Chr1:1228053	0.07	0.07	0.05
	Chr1:1228204	0.17	0.19	0.24
	Chr1:1228303	0.39	0.5	0.51
	Chr1:1228531	0.27	0.43	0.5
	Chr1:1228553	0.06	0.07	0.18
	Chr1:1228985	0.19	0.3	0.23
	Chr1:1229224	0.37	0.29	0.33
	Chr1:1229296	0.09	0.08	0.18
	Chr1:1229308	0.19	0.16	0.19
	Chr1:1229473	0.31	0.47	0.5
	Chr1:1229575	0.35	0.36	0.13
	Chr1:1229702	0.45	0.54	0.29
	Chr1:1232696	0.18	0.28	0.33
	Chr1:1232888	0.04	0.06	0.05
	Chr1:1233424	0.14	0.23	0.31
	Chr1:1233494	0.11	0.18	0.28
	Chr1:1233828	0.07	0.23	0.18
	Chr1:1233877	0.06	0.21	0.18
	Chr1:1233926	0.09	0.28	0.22
	Chr1:1233982	0.04	0.13	0.11
	Chr1:1233990	0.06	0.12	0.11
	Chr1:1234012	0.15	0.21	0.23
	Chr1:1234166	0.04	0.07	0.11
	Chr1:1234450	0.06	0.13	0.15
	Chr1:1234572	0.07	0.07	0.08
	Chr1:1234808	0.1	0.1	0.05
	Chr1:1234839	0.04	0.05	0.06
	Chr1:1235063	0.09	0.06	0.11
	Chr1:1235104	0.12	0.15	0.29
	Chr1:1235264	0.12	0.15	0.17
	Chr1:1235495	0.11	0.11	0.08
	Chr1:1235956	0.18	0.1	0.18
	Chr1:1236415	0.1	0.06	0.15
	Chr1:1243696	0.29	0.39	0.42
	Chr1:1243903	0.18	0.19	0.24
	Chr1:1243930	0.12	0.14	0.17
	Chr1:1244019	0.07	0.06	0.1
	Chr1:1248104	0.04	0.08	0.05
	Chr1:1248298	0.08	0.13	0.1
	Chr1:1248306	0.12	0.18	0.17
	Chr1:1248685	0.12	0.17	0.17
	Chr1:1248703	0.54	0.66	0.64
	Chr1:1248831	0.11	0.16	0.11
	Chr1:1248895	0.45	0.59	0.55
	Chr1:1249614	0.06	0.14	0.13
	Chr1:1250918	0.05	0.03	0.05
	Chr1:1251023	0.09	0.04	0.06
	Chr1:1259530	0.06	0.07	0.04
	Chr1:1259651	0.3	0.31	0.26
	Chr1:1259834	0.28	0.35	0.26
	Chr1:1259861	0.71	0.79	0.74
	Chr1:1259915	0.03	0.04	0.04
	Chr1:1260389	0.06	0.09	0.07
	Chr1:1262436	0.12	0.12	0.16
	Chr1:1264744	0.05	0.12	0.06
	Chr1:1267344	0.08	0.07	0.08
	Chr1:1268323	0.77	0.79	0.74
	Chr1:1268430	0.57	0.56	0.61
	Chr1:1268994	0.32	0.21	0.13
	Chr1:1272629	0.11	0.19	0.16
	Chr1:1275704	0.03	0.07	0.1
	Chr1:1276415	0.03	0.04	0.03
	Chr1:1276695	0.11	0.08	0.1
	Chr1:1280600	0.1	0.09	0.21
	Chr1:1282170	0.12	0.14	0.21
	Chr1:1282310	0.15	0.14	0.28
	Chr1:1282314	0.14	0.13	0.2
	Chr1:1282366	0.06	0.09	0.12
	Chr1:1282747	0.08	0.08	0.09
	Chr1:1284841	0.11	0.29	0.28
	Chr1:1284925	0.16	0.29	0.21
	Chr1:1285135	0.07	0.16	0.08
	Chr1:1285372	0.18	0.17	0.2
	Chr1:1285485	0.19	0.24	0.27
	Chr1:1285730	0.11	0.21	0.2
	Chr1:1288006	0.17	0.19	0.29
	Chr1:1288143	0.16	0.1	0.11
	Chr1:1292560	0.58	0.61	0.61
	Chr1:1292829	0.11	0.04	0.07
	Chr1:1292884	0.7	0.63	0.76
	Chr1:1294859	0.07	0.05	0.09
	Chr1:1306521	0.13	0.07	0.1
	Chr1:1309975	0.14	0.23	0.27
	Chr1:1310031	0.05	0.06	0.08
	Chr1:1312690	0.36	0.5	0.35
	Chr1:1312700	0.36	0.46	0.28
	Chr1:1313025	0.53	0.44	0.46
	Chr1:1313028	0.16	0.15	0.21
	Chr1:1313107	0.07	0.09	0.08
	Chr1:1313525	0.46	0.56	0.57
	Chr1:1313539	0.31	0.36	0.38
	Chr1:1315847	0.33	0.07	0.25
	Chr1:1317242	0.32	0.22	0.33
	Chr1:1317867	0.16	0.32	0.22
	Chr1:1318001	0.1	0.19	0.14
	Chr1:1318155	0.15	0.26	0.12
	Chr1:1318817	0.04	0.12	0.17
	Chr1:1319494	0.25	0.46	0.55
	Chr1:1324398	0.3	0.62	0.6
	Chr1:1324582	0.08	0.1	0.11
	Chr1:1324631	0.25	0.52	0.59
	Chr1:1325021	0.14	0.4	0.29
	Chr1:1325272	0.06	0.06	0.07
	Chr1:1325597	0.23	0.3	0.22
	Chr1:1325914	0.27	0.29	0.25
	Chr1:1326072	0.2	0.3	0.26
	Chr1:1328388	0.68	0.75	0.69
	Chr1:1328691	0.4	0.29	0.41
	Chr1:1328755	0.57	0.69	0.72
	Chr1:1328783	0.73	0.89	0.83
	Chr1:1329420	0.31	0.45	0.42
	Chr1:1329537	0.14	0.1	0.07
	Chr1:1333471	0.43	0.56	0.39
	Chr1:1333693	0.14	0.17	0.12
	Chr1:1333696	0.2	0.29	0.29
	Chr1:1333712	0.04	0.04	0.05
	Chr1:1333794	0.73	0.78	0.79
	Chr1:1333968	0.37	0.4	0.52
	Chr1:1333996	0.52	0.49	0.57
	Chr1:1334101	0.08	0.12	0.15
	Chr1:1334212	0.55	0.63	0.67
	Chr1:1334539	0.44	0.54	0.6
	Chr1:1334596	0.43	0.57	0.64
	Chr1:1334971	0.37	0.57	0.48
	Chr1:1338300	0.25	0.46	0.31
	Chr1:1338592	0.33	0.29	0.14
	Chr1:1341656	0.06	0.1	0.07
	Chr1:1354991	0.24	0.37	0.29
	Chr1:1355534	0.12	0.1	0.15
	Chr1:1355956	0.35	0.5	0.38
	Chr1:1356218	0.24	0.41	0.31
	Chr1:1356518	0.36	0.39	0.36
	Chr1:1356844	0.2	0.32	0.32
	Chr1:1357431	0.25	0.32	0.33
	Chr1:1372672	0.15	0.21	0.17
	Chr1:1378987	0.48	0.48	0.48
	Chr1:1378992	0.24	0.3	0.28
	Chr1:1379093	0.31	0.33	0.37
	Chr1:1379201	0.54	0.56	0.6
	Chr1:1379495	0.21	0.23	0.29
	Chr1:1379705	0.09	0.29	0.31
	Chr1:1380149	0.11	0.3	0.25
	Chr1:1380526	0.16	0.12	0.22
	Chr1:1380701	0.09	0.1	0.14
	Chr1:1381009	0.13	0.16	0.1
	Chr1:1384676	0.17	0.28	0.29
	Chr1:1385764	0.07	0.08	0.08
	Chr1:1386222	0.07	0.12	0.11
	Chr1:1386240	0.03	0.05	0.08
	Chr1:1388287	0.64	0.67	0.67
	Chr1:1388465	0.27	0.44	0.42
	Chr1:1389252	0.67	0.7	0.71
	Chr1:1389356	0.17	0.47	0.29
	Chr1:1389446	0.48	0.54	0.73
	Chr1:1390140	0.72	0.84	0.8
	Chr1:1390298	0.45	0.46	0.36
	Chr1:1390499	0.4	0.41	0.4
	Chr1:1390753	0.49	0.53	0.49
	Chr1:1390865	0.08	0.11	0.09
	Chr1:1391270	0.06	0.05	0.05
	Chr1:1391474	0.06	0.07	0.1
	Chr1:1391579	0.65	0.69	0.77
	Chr1:1391717	0.19	0.21	0.25
	Chr1:1391992	0.33	0.43	0.44
	Chr1:1392015	0.28	0.35	0.39
	Chr1:1392022	0.1	0.13	0.14
	Chr1:1392195	0.08	0.08	0.07
	Chr1:1392931	0.24	0.19	0.28
	Chr1:1393054	0.6	0.59	0.58
	Chr1:1393279	0.3	0.37	0.55
	Chr1:1393324	0.62	0.59	0.63
	Chr1:1393570	0.72	0.71	0.72
	Chr1:1393678	0.55	0.6	0.53
	Chr1:1393955	0.68	0.6	0.6
	Chr1:1394024	0.44	0.37	0.29
	Chr1:1394236	0.7	0.64	0.66
	Chr1:1394237	0.52	0.49	0.59
	Chr1:1394390	0.4	0.39	0.61
	Chr1:1394527	0.47	0.31	0.62
	Chr1:1394528	0.51	0.49	0.64
	Chr1:1394685	0.24	0.35	0.24
	Chr1:1394873	0.22	0.22	0.35
	Chr1:1394966	0.09	0.21	0.2
	Chr1:1397755	0.06	0.03	0.15
	Chr1:1407875	0.05	0.09	0.11
	Chr1:1409643	0.16	0.06	0.1
	Chr1:1409646	0.13	0.09	0.15
	Chr1:1416839	0.2	0.16	0.11
	Chr1:1417566	0.14	0.17	0.21
	Chr1:1417918	0.1	0.1	0.1
	Chr1:1418085	0.14	0.05	0.05
	Chr1:1418394	0.17	0.26	0.25
	Chr1:1420366	0.31	0.42	0.39
	Chr1:1420890	0.03	0.04	0.13
	Chr1:1421276	0.37	0.45	0.51
	Chr1:1436391	0.08	0.08	0.08
	Chr1:1437282	0.07	0.05	0.06
	Chr1:1437284	0.09	0.07	0.09
	Chr1:1439931	0.44	0.49	0.51
	Chr1:1440396	0.2	0.21	0.22
	Chr1:1449485	0.04	0.05	0.07
	Chr1:1451662	0.71	0.45	0.53
	Chr1:1452380	0.55	0.43	0.5
	Chr1:1453600	0.07	0.08	0.2
	Chr1:1453627	0.03	0.07	0.06
	Chr1:1453759	0.75	0.82	0.73
	Chr1:1456394	0.12	0.12	0.19
	Chr1:1458265	0.28	0.33	0.33
	Chr1:1458488	0.14	0.19	0.19
	Chr1:1458767	0.03	0.06	0.07
	Chr1:1459450	0.05	0.16	0.15
	Chr1:1463213	0.19	0.19	0.24
	Chr1:1464586	0.15	0.14	0.13
	Chr1:1464741	0.17	0.14	0.18
	Chr1:1466140	0.26	0.34	0.44
	Chr1:1466203	0.05	0.16	0.1
	Chr1:1466665	0.07	0.12	0.17
	Chr1:1467005	0.04	0.06	0.08
	Chr1:1467125	0.58	0.66	0.66
	Chr1:1467253	0.06	0.05	0.11
	Chr1:1467289	0.49	0.47	0.5
	Chr1:1467523	0.63	0.62	0.68
	Chr1:1468040	0.37	0.42	0.46
	Chr1:1468087	0.3	0.39	0.4
	Chr1:1471721	0.06	0.07	0.11
	Chr1:1473021	0.1	0.21	0.2
	Chr1:1473777	0.03	0.03	0.03
	Chr1:1473806	0.07	0.08	0.08
	Chr1:1473906	0.13	0.17	0.2
	Chr1:1474393	0.05	0.06	0.06
	Chr1:1474887	0.03	0.05	0.04
	Chr1:1475238	0.22	0.34	0.29
	Chr1:1475342	0.12	0.28	0.18
	Chr1:1475524	0.11	0.17	0.11
	Chr1:1475644	0.14	0.3	0.21
	Chr1:1475919	0.13	0.29	0.18
	Chr1:1476837	0.04	0.07	0.06
	Chr1:1480109	0.29	0.41	0.49
	Chr1:1480241	0.08	0.15	0.2
	Chr1:1481086	0.09	0.15	0.14
	Chr1:1484807	0.16	0.22	0.28
	Chr1:1485093	0.4	0.36	0.31
	Chr1:1488140	0.04	0.11	0.12
	Chr1:1488191	0.36	0.42	0.47
	Chr1:1490165	0.33	0.46	0.38
	Chr1:1493355	0.05	0.1	0.08
	Chr1:1493741	0.28	0.56	0.55
	Chr1:1493950	0.13	0.21	0.15
	Chr1:1494019	0.07	0.07	0.08
	Chr1:1494321	0.6	0.66	0.66
	Chr1:1497520	0.05	0.05	0.04
	Chr1:1498021	0.04	0.08	0.12
	Chr1:1499208	0.14	0.22	0.19
	Chr1:1499368	0.09	0.12	0.12
	Chr1:1500736	0.1	0.14	0.14
	Chr1:1500772	0.21	0.3	0.27
	Chr1:1501194	0.07	0.17	0.2
	Chr1:1501243	0.05	0.11	0.15
	Chr1:1502076	0.04	0.03	0.03
	Chr1:1505034	0.03	0.06	0.04
	Chr1:1508799	0.31	0.36	0.28
	Chr1:1510244	0.13	0.11	0.13
	Chr1:1514149	0.11	0.15	0.15
	Chr1:1514266	0.39	0.4	0.48
	Chr1:1514402	0.42	0.47	0.44
	Chr1:1514444	0.42	0.53	0.52
	Chr1:1514825	0.34	0.39	0.31
	Chr1:1514944	0.15	0.25	0.2
	Chr1:1514976	0.16	0.3	0.21
	Chr1:1514983	0.17	0.22	0.19
	Chr1:1515107	0.04	0.12	0.08
	Chr1:1515381	0.3	0.19	0.3
	Chr1:1520563	0.48	0.54	0.6
	Chr1:1523140	0.03	0.12	0.12
	Chr1:1523410	0.03	0.06	0.12
	Chr1:1524759	0.18	0.19	0.23
	Chr1:1525032	0.05	0.08	0.03
	Chr1:1525624	0.52	0.49	0.46
	Chr1:1530113	0.54	0.6	0.58
	Chr1:1534046	0.04	0.05	0.07
	Chr1:1537797	0.33	0.3	0.2
	Chr1:1539849	0.52	0.38	0.62
	Chr1:1543553	0.15	0.2	0.13
	Chr1:1546549	0.09	0.17	0.24
	Chr1:1546680	0.07	0.12	0.15
	Chr1:1547366	0.09	0.11	0.12
	Chr1:1551510	0.06	0.06	0.05
	Chr1:1551636	0.33	0.41	0.43
	Chr1:1551934	0.03	0.08	0.13
	Chr1:1552012	0.22	0.47	0.47
	Chr1:1553345	0.04	0.05	0.03
	Chr1:1559150	0.09	0.1	0.1
	Chr1:1559213	0.07	0.09	0.12
	Chr1:1560022	0.16	0.22	0.2
	Chr1:1560150	0.07	0.09	0.11
	Chr1:1560200	0.06	0.07	0.08
	Chr1:1560242	0.07	0.09	0.1
	Chr1:1560611	0.14	0.17	0.12
	Chr1:1560662	0.05	0.1	0.04
	Chr1:1561160	0.22	0.35	0.37
	Chr1:1562589	0.27	0.31	0.29
	Chr1:1562810	0.15	0.13	0.15
	Chr1:1566751	0.03	0.07	0.08
	Chr1:1569703	0.17	0.3	0.46
	Chr1:1569817	0.11	0.16	0.3
	Chr1:1572179	0.07	0.12	0.07
	Chr1:1573622	0.04	0.12	0.07
	Chr1:1573808	0.45	0.66	0.56
	Chr1:1574137	0.15	0.21	0.18
	Chr1:1574244	0.05	0.07	0.06
	Chr1:1574460	0.63	0.7	0.64
	Chr1:1574567	0.13	0.17	0.16
	Chr1:1574610	0.24	0.29	0.3
	Chr1:1577745	0.4	0.58	0.54
	Chr1:1577754	0.09	0.19	0.22
	Chr1:1577874	0.44	0.41	0.48
	Chr1:1577937	0.39	0.39	0.35
	Chr1:1578078	0.55	0.58	0.54
	Chr1:1578794	0.51	0.49	0.56
	Chr1:1579210	0.13	0.17	0.14
	Chr1:1579327	0.42	0.45	0.44
	Chr1:1579336	0.33	0.32	0.31
	Chr1:1579942	0.61	0.69	0.68
	Chr1:1580035	0.74	0.76	0.77
	Chr1:1583078	0.31	0.52	0.48
	Chr1:1586735	0.23	0.21	0.3
	Chr1:1587198	0.05	0.04	0.12
	Chr1:1587333	0.21	0.23	0.25
	Chr1:1589711	0.21	0.42	0.29
	Chr1:1592616	0.12	0.12	0.14
	Chr1:1597429	0.03	0.06	0.08
	Chr1:1597435	0.1	0.12	0.12
	Chr1:1597486	0.09	0.12	0.14
	Chr1:1597804	0.18	0.24	0.25
	Chr1:1598020	0.11	0.18	0.23
	Chr1:1598308	0.17	0.3	0.39
	Chr1:1598688	0.05	0.06	0.07
	Chr1:1599155	0.23	0.3	0.25
	Chr1:1599503	0.08	0.14	0.12
	Chr1:1600083	0.12	0.17	0.15
	Chr1:1600793	0.06	0.12	0.09
	Chr1:1600886	0.06	0.16	0.16
	Chr1:1600907	0.12	0.26	0.28
	Chr1:1601334	0.04	0.1	0.12
	Chr1:1602047	0.12	0.16	0.3
	Chr1:1602257	0.05	0.14	0.11
	Chr1:1602392	0.17	0.21	0.22
	Chr1:1602540	0.03	0.08	0.06
	Chr1:1604264	0.16	0.33	0.2
	Chr1:1604351	0.47	0.64	0.58
	Chr1:1604540	0.05	0.14	0.1
	Chr1:1604597	0.2	0.27	0.27
	Chr1:1604688	0.07	0.14	0.13
	Chr1:1607730	0.04	0.07	0.08
	Chr1:1607902	0.16	0.35	0.36
	Chr1:1607921	0.13	0.25	0.2
	Chr1:1608036	0.11	0.16	0.24
	Chr1:1608398	0.35	0.43	0.43
	Chr1:1608742	0.22	0.31	0.28
	Chr1:1608774	0.11	0.12	0.11
	Chr1:1612429	0.13	0.13	0.05
	Chr1:1625581	0.06	0.21	0.15
	Chr1:1625588	0.17	0.34	0.31
	Chr1:1626031	0.07	0.1	0.09
	Chr1:1626335	0.06	0.08	0.05
	Chr1:1626413	0.45	0.62	0.57
	Chr1:1626619	0.03	0.05	0.04
	Chr1:1627233	0.24	0.32	0.3
	Chr1:1627306	0.08	0.15	0.12
	Chr1:1627366	0.04	0.11	0.06
	Chr1:1627403	0.19	0.38	0.41
	Chr1:1627671	0.17	0.4	0.33
	Chr1:1627799	0.24	0.37	0.37
	Chr1:1627859	0.04	0.05	0.05
	Chr1:1628036	0.23	0.41	0.39
	Chr1:1628115	0.24	0.47	0.5
	Chr1:1628292	0.36	0.62	0.55
	Chr1:1628475	0.33	0.55	0.52
	Chr1:1628582	0.26	0.42	0.37
	Chr1:1628814	0.49	0.59	0.6
	Chr1:1628940	0.04	0.03	0.05
	Chr1:1628985	0.3	0.27	0.38
	Chr1:1629044	0.03	0.03	0.04
	Chr1:1629100	0.7	0.7	0.74
	Chr1:1629196	0.11	0.1	0.11
	Chr1:1629696	0.28	0.34	0.39
	Chr1:1629996	0.57	0.7	0.69
	Chr1:1630133	0.57	0.67	0.77
	Chr1:1631119	0.04	0.11	0.08
	Chr1:1631333	0.07	0.04	0.07
	Chr1:1633981	0.54	0.55	0.63
	Chr1:1634443	0.36	0.46	0.56
	Chr1:1634455	0.43	0.53	0.62
	Chr1:1636420	0.53	0.58	0.38
	Chr1:1639043	0.05	0.04	0.05
	Chr1:1639682	0.05	0.05	0.03
	Chr1:1640080	0.05	0.11	0.07
	Chr1:1640330	0.21	0.45	0.38
	Chr1:1640455	0.03	0.08	0.07
	Chr1:1640801	0.1	0.22	0.17
	Chr1:1640921	0.04	0.13	0.09
	Chr1:1641011	0.16	0.25	0.27
	Chr1:1644941	0.16	0.2	0.21
	Chr1:1645335	0.04	0.06	0.06
	Chr1:1645633	0.44	0.5	0.44
	Chr1:1656208	0.07	0.08	0.08
	Chr1:1656237	0.05	0.04	0.05
	Chr1:1656281	0.06	0.03	0.09
	Chr1:1657491	0.13	0.1	0.13
	Chr1:1658543	0.03	0.04	0.11
	Chr1:1660577	0.28	0.5	0.45
	Chr1:1660709	0.4	0.14	0.29
	Chr1:1661572	0.12	0.06	0.1
	Chr1:1661854	0.19	0.23	0.27
	Chr1:1661960	0.44	0.36	0.4
	Chr1:1662145	0.19	0.09	0.16
	Chr1:1668422	0.09	0.05	0.06
	Chr1:1668607	0.07	0.07	0.08
	Chr1:1673931	0.04	0.04	0.05
	Chr1:1674543	0.59	0.62	0.6
	Chr1:1674661	0.07	0.05	0.07
	Chr1:1685603	0.08	0.1	0.15
	Chr1:1686352	0.16	0.28	0.12
	Chr1:1688487	0.04	0.05	0.09
	Chr1:1688956	0.59	0.81	0.77
	Chr1:1689091	0.53	0.7	0.66
	Chr1:1689412	0.3	0.3	0.32
	Chr1:1689659	0.27	0.25	0.5
	Chr1:1692742	0.13	0.17	0.09
	Chr1:1692754	0.16	0.22	0.17
	Chr1:1692762	0.29	0.37	0.37
	Chr1:1693062	0.14	0.15	0.22
	Chr1:1693385	0.03	0.03	0.05
	Chr1:1693656	0.05	0.12	0.16
	Chr1:1697014	0.07	0.14	0.19
	Chr1:1697181	0.32	0.32	0.38
	Chr1:1697362	0.51	0.58	0.55
	Chr1:1699526	0.07	0.07	0.08
	Chr1:1713182	0.26	0.12	0.11
	Chr1:1713675	0.05	0.06	0.04
	Chr1:1713775	0.35	0.4	0.47
	Chr1:1713974	0.41	0.77	0.64
	Chr1:1714023	0.09	0.33	0.25
	Chr1:1714182	0.07	0.12	0.09
	Chr1:1714500	0.37	0.45	0.5
	Chr1:1715768	0.15	0.26	0.12
	Chr1:1718187	0.04	0.05	0.05
	Chr1:1718258	0.23	0.2	0.22
	Chr1:1718457	0.77	0.58	0.67
	Chr1:1718725	0.04	0.03	0.05
	Chr1:1718739	0.03	0.03	0.04
	Chr1:1719999	0.07	0.15	0.15
	Chr1:1731548	0.2	0.14	0.18
	Chr1:1733662	0.11	0.08	0.15
	Chr1:1735740	0.31	0.5	0.36
	Chr1:1736019	0.5	0.41	0.6
	Chr1:1736682	0.68	0.76	0.69
	Chr1:1736724	0.61	0.51	0.46
	Chr1:1736754	0.57	0.78	0.69
	Chr1:1736863	0.16	0.21	0.3
	Chr1:1737089	0.16	0.26	0.34
	Chr1:1737447	0.9	0.89	0.9
	Chr1:1737655	0.59	0.6	0.61
	Chr1:1739198	0.05	0.08	0.09
	Chr1:1739389	0.18	0.21	0.19
	Chr1:1739967	0.61	0.69	0.69
	Chr1:1751538	0.34	0.39	0.4
	Chr1:1752045	0.03	0.06	0.05
	Chr1:1760154	0.19	0.45	0.2
	Chr1:1760278	0.21	0.43	0.33
	Chr1:1760878	0.21	0.49	0.54
	Chr1:1760979	0.08	0.16	0.17
	Chr1:1761130	0.07	0.09	0.13
	Chr1:1761613	0.64	0.7	0.7
	Chr1:1761842	0.22	0.22	0.25
	Chr1:1764541	0.09	0.09	0.14
	Chr1:1764558	0.13	0.14	0.17
	Chr1:1765324	0.17	0.31	0.33
	Chr1:1766001	0.2	0.24	0.16
	Chr1:1766334	0.03	0.04	0.03
	Chr1:1766404	0.04	0.04	0.04
	Chr1:1766879	0.06	0.04	0.1
	Chr1:1769685	0.05	0.19	0.14
	Chr1:1770967	0.1	0.14	0.1
	Chr1:1771016	0.25	0.33	0.38
	Chr1:1771277	0.33	0.41	0.41
	Chr1:1771344	0.29	0.39	0.42
	Chr1:1771392	0.05	0.06	0.09
	Chr1:1771628	0.38	0.59	0.56
	Chr1:1772291	0.03	0.03	0.03
	Chr1:1772307	0.43	0.42	0.43
	Chr1:1772597	0.1	0.12	0.11
	Chr1:1772770	0.04	0.03	0.05
	Chr1:1773175	0.16	0.34	0.31
	Chr1:1776850	0.18	0.32	0.41
	Chr1:1777081	0.03	0.05	0.07
	Chr1:1777165	0.38	0.43	0.49
	Chr1:1781670	0.03	0.05	0.06
	Chr1:1800219	0.28	0.43	0.31
	Chr1:1800298	0.22	0.34	0.29
	Chr1:1800659	0.4	0.61	0.48
	Chr1:1801319	0.33	0.62	0.48
	Chr1:1801376	0.4	0.73	0.61
	Chr1:1801654	0.17	0.25	0.18
	Chr1:1801788	0.28	0.22	0.15
	Chr1:1803087	0.56	0.5	0.68
	Chr1:1814628	0.05	0.04	0.06
	Chr1:1815051	0.1	0.11	0.13
	Chr1:1815955	0.22	0.18	0.25
	Chr1:1816081	0.09	0.1	0.1
	Chr1:1816740	0.09	0.06	0.29
	Chr1:1817068	0.11	0.13	0.16
	Chr1:1817245	0.29	0.52	0.49
	Chr1:1817416	0.33	0.46	0.45
	Chr1:1817547	0.05	0.08	0.05
	Chr1:1817581	0.05	0.08	0.04
	Chr1:1817844	0.73	0.62	0.63
	Chr1:1826611	0.29	0.29	0.31
	Chr1:1826990	0.13	0.23	0.26
	Chr1:1827108	0.19	0.34	0.35
	Chr1:1827144	0.18	0.34	0.35
	Chr1:1827396	0.05	0.1	0.08
	Chr1:1827620	0.07	0.17	0.19
	Chr1:1828015	0.05	0.12	0.12
	Chr1:1828512	0.07	0.08	0.11
	Chr1:1828706	0.07	0.03	0.09
	Chr1:1832740	0.06	0.05	0.05
	Chr1:1832994	0.07	0.04	0.05
	Chr1:1833650	0.08	0.12	0.07
	Chr1:1835016	0.16	0.2	0.22
	Chr1:1835169	0.46	0.49	0.49
	Chr1:1835378	0.04	0.05	0.08
	Chr1:1835434	0.13	0.18	0.23
	Chr1:1835532	0.07	0.09	0.12
	Chr1:1835848	0.4	0.52	0.5
	Chr1:1836004	0.49	0.6	0.68
	Chr1:1836103	0.03	0.04	0.1
	Chr1:1836143	0.28	0.39	0.46
	Chr1:1837093	0.28	0.45	0.46
	Chr1:1837143	0.24	0.25	0.24
	Chr1:1837199	0.38	0.58	0.46
	Chr1:1837272	0.32	0.57	0.47
	Chr1:1837417	0.45	0.45	0.48
	Chr1:1837720	0.45	0.38	0.52
	Chr1:1837756	0.19	0.24	0.33
	Chr1:1840341	0.36	0.44	0.29
	Chr1:1841923	0.08	0.09	0.06
	Chr1:1842046	0.27	0.31	0.32
	Chr1:1842404	0.45	0.45	0.45
	Chr1:1847011	0.26	0.33	0.33
	Chr1:1847781	0.08	0.06	0.06
	Chr1:1850121	0.11	0.15	0.18
	Chr1:1850440	0.64	0.76	0.65
	Chr1:1851626	0.09	0.08	0.09
	Chr1:1851843	0.14	0.1	0.18
	Chr1:1851903	0.12	0.18	0.11
	Chr1:1851980	0.12	0.07	0.12
	Chr1:1852576	0.19	0.3	0.28
	Chr1:1852642	0.11	0.22	0.1
	Chr1:1852758	0.08	0.21	0.12
	Chr1:1852762	0.09	0.19	0.12
	Chr1:1852861	0.19	0.27	0.35
	Chr1:1853020	0.22	0.27	0.35
	Chr1:1853387	0.24	0.56	0.53
	Chr1:1853471	0.03	0.12	0.15
	Chr1:1853483	0.07	0.2	0.19
	Chr1:1853849	0.57	0.7	0.68
	Chr1:1853893	0.08	0.11	0.13
	Chr1:1853970	0.62	0.62	0.62
	Chr1:1854020	0.28	0.29	0.34
	Chr1:1854021	0.28	0.32	0.38
	Chr1:1854102	0.16	0.2	0.19
	Chr1:1854164	0.36	0.38	0.45
	Chr1:1854303	0.12	0.11	0.11
	Chr1:1854382	0.05	0.09	0.07
	Chr1:1856394	0.05	0.08	0.06
	Chr1:1856445	0.55	0.66	0.63
	Chr1:1857094	0.14	0.16	0.16
	Chr1:1867000	0.71	0.5	0.68
	Chr1:1867012	0.19	0.42	0.38
	Chr1:1867800	0.38	0.37	0.35
	Chr1:1873577	0.26	0.47	0.29
	Chr1:1874425	0.74	0.69	0.73
	Chr1:1879758	0.17	0.34	0.42
	Chr1:1880365	0.05	0.04	0.05
	Chr1:1880493	0.25	0.29	0.28
	Chr1:1881952	0.11	0.11	0.17
	Chr1:1885886	0.09	0.18	0.29
	Chr1:1886924	0.04	0.05	0.06
	Chr1:1886990	0.21	0.22	0.19
	Chr1:1887017	0.09	0.13	0.12
	Chr1:1887313	0.05	0.11	0.16
	Chr1:1887456	0.11	0.19	0.21
	Chr1:1887542	0.06	0.09	0.12
	Chr1:1890327	0.14	0.15	0.17
	Chr1:1890552	0.2	0.21	0.34
	Chr1:1891902	0.1	0.16	0.16
	Chr1:1892149	0.12	0.14	0.13
	Chr1:1892187	0.11	0.2	0.26
	Chr1:1892325	0.06	0.09	0.09
	Chr1:1892800	0.29	0.38	0.41
	Chr1:1892835	0.16	0.22	0.24
	Chr1:1892904	0.04	0.06	0.07
	Chr1:1892936	0.35	0.46	0.53
	Chr1:1898706	0.03	0.04	0.06
	Chr1:1899106	0.28	0.41	0.38
	Chr1:1899109	0.05	0.07	0.05
	Chr1:1899147	0.09	0.21	0.21
	Chr1:1899153	0.05	0.05	0.04
	Chr1:1899374	0.29	0.6	0.58
	Chr1:1899606	0.29	0.54	0.51
	Chr1:1900266	0.31	0.47	0.52
	Chr1:1900503	0.31	0.39	0.59
	Chr1:1900695	0.11	0.14	0.26
	Chr1:1900698	0.24	0.26	0.45
	Chr1:1900932	0.27	0.18	0.33
	Chr1:1901112	0.1	0.06	0.12
	Chr1:1901355	0.24	0.5	0.22
	Chr1:1901439	0.47	0.6	0.4
	Chr1:1901524	0.25	0.29	0.32
	Chr1:1901994	0.39	0.45	0.52
	Chr1:1910177	0.06	0.08	0.06
	Chr1:1910182	0.42	0.44	0.44
	Chr1:1910451	0.41	0.41	0.49
	Chr1:1910472	0.37	0.41	0.47
	Chr1:1910532	0.28	0.23	0.27
	Chr1:1910877	0.16	0.27	0.21
	Chr1:1910898	0.19	0.28	0.22
	Chr1:1911048	0.07	0.11	0.15
	Chr1:1911067	0.15	0.28	0.3
	Chr1:1919586	0.17	0.2	0.32
	Chr1:1919636	0.09	0.09	0.18
	Chr1:1919659	0.4	0.41	0.51
	Chr1:1919708	0.36	0.41	0.41
	Chr1:1919936	0.24	0.43	0.4
	Chr1:1920043	0.12	0.13	0.19
	Chr1:1920082	0.52	0.55	0.61
	Chr1:1920209	0.08	0.08	0.08
	Chr1:1920275	0.1	0.14	0.15
	Chr1:1920301	0.03	0.04	0.08
	Chr1:1920320	0.04	0.07	0.06
	Chr1:1924813	0.07	0.09	0.09
	Chr1:1924849	0.07	0.1	0.14
	Chr1:1929427	0.31	0.4	0.44
	Chr1:1929776	0.05	0.16	0.15
	Chr1:1929791	0.03	0.12	0.14
	Chr1:1937576	0.11	0.07	0.05
	Chr1:1937988	0.23	0.43	0.37
	Chr1:1938736	0.55	0.46	0.46
	Chr1:1938953	0.09	0.06	0.06
	Chr1:1939094	0.09	0.04	0.06
	Chr1:1939150	0.37	0.37	0.37
	Chr1:1939273	0.28	0.46	0.39
	Chr1:1939352	0.06	0.08	0.17
	Chr1:1939827	0.1	0.23	0.21
	Chr1:1941153	0.22	0.29	0.33
	Chr1:1947034	0.04	0.09	0.06
	Chr1:1947488	0.03	0.08	0.05
	Chr1:1948475	0.06	0.03	0.03
	Chr1:1948705	0.13	0.12	0.14
	Chr1:1948812	0.08	0.09	0.09
	Chr1:1949000	0.13	0.06	0.15
	Chr1:1949099	0.12	0.1	0.16
	Chr1:1950456	0.76	0.86	0.82
	Chr1:1950702	0.78	0.84	0.8
	Chr1:1950756	0.34	0.36	0.36
	Chr1:1951221	0.78	0.85	0.8
	Chr1:1951318	0.88	0.92	0.85
	Chr1:1951408	0.67	0.73	0.68
	Chr1:1951573	0.17	0.16	0.11
	Chr1:1951687	0.86	0.86	0.83
	Chr1:1951746	0.38	0.35	0.35
	Chr1:1951851	0.18	0.15	0.19
	Chr1:1952418	0.09	0.11	0.1
	Chr1:1952530	0.16	0.14	0.2
	Chr1:1952589	0.05	0.06	0.07
	Chr1:1955520	0.23	0.22	0.57
	Chr1:1956773	0.07	0.13	0.11
	Chr1:1956884	0.64	0.66	0.71
	Chr1:1957011	0.37	0.4	0.41
	Chr1:1957189	0.14	0.13	0.18
	Chr1:1957301	0.03	0.04	0.03
	Chr1:1957907	0.03	0.04	0.03
	Chr1:1957952	0.18	0.23	0.22
	Chr1:1958296	0.43	0.47	0.44
	Chr1:1958582	0.41	0.59	0.52
	Chr1:1958677	0.43	0.53	0.54
	Chr1:1958840	0.07	0.07	0.06
	Chr1:1958882	0.55	0.6	0.63
	Chr1:1959220	0.06	0.08	0.1
	Chr1:1959354	0.04	0.07	0.05
	Chr1:1959417	0.04	0.04	0.05
	Chr1:1964997	0.08	0.16	0.2
	Chr1:1966325	0.04	0.05	0.07
	Chr1:1967879	0.05	0.05	0.05
	Chr1:1975584	0.31	0.67	0.43
	Chr1:1977204	0.14	0.14	0.18
	Chr1:1978360	0.21	0.12	0.3
	Chr1:1978363	0.17	0.1	0.22
	Chr1:1978668	0.15	0.36	0.27
	Chr1:1978715	0.11	0.13	0.09
	Chr1:1978810	0.2	0.35	0.39
	Chr1:1979172	0.03	0.04	0.06
	Chr1:1979239	0.31	0.39	0.33
	Chr1:1986915	0.23	0.11	0.09
	Chr1:1987425	0.03	0.03	0.06
	Chr1:1987777	0.64	0.76	0.74
	Chr1:1987783	0.77	0.88	0.82
	Chr1:1987828	0.85	0.87	0.86
	Chr1:1987973	0.89	0.93	0.9
	Chr1:1988217	0.16	0.22	0.22
	Chr1:1988523	0.93	0.94	0.94
	Chr1:1988675	0.05	0.04	0.1
	Chr1:1988808	0.05	0.04	0.05
	Chr1:1997476	0.05	0.08	0.1
	Chr1:1999271	0.1	0.22	0.28
	Chr1:1999274	0.18	0.36	0.42
	Chr1:1999410	0.03	0.05	0.04
	Chr1:1999976	0.16	0.19	0.1
	Chr1:2005412	0.27	0.58	0.39
	Chr1:2005547	0.33	0.52	0.56
	Chr1:2006644	0.19	0.13	0.1
	Chr1:2014959	0.42	0.51	0.58
	Chr1:2021318	0.06	0.06	0.09
	Chr1:2022120	0.05	0.04	0.09
	Chr1:2023064	0.04	0.05	0.05
	Chr1:2023089	0.2	0.14	0.35
	Chr1:2023389	0.03	0.04	0.05
	Chr1:2035941	0.1	0.04	0.07
	Chr1:2038665	0.06	0.12	0.12
	Chr1:2039015	0.09	0.17	0.17
	Chr1:2039172	0.03	0.15	0.14
	Chr1:2039820	0.2	0.36	0.32
	Chr1:2041456	0.08	0.09	0.15
	Chr1:2045586	0.03	0.03	0.04
	Chr1:2045625	0.18	0.21	0.21
	Chr1:2045676	0.19	0.28	0.26
	Chr1:2047993	0.08	0.07	0.12
	Chr1:2048288	0.05	0.13	0.1
	Chr1:2049561	0.66	0.69	0.7
	Chr1:2049686	0.64	0.68	0.7
	Chr1:2050834	0.23	0.35	0.4
	Chr1:2051073	0.22	0.35	0.32
	Chr1:2053802	0.67	0.46	0.43
	Chr1:2054060	0.2	0.15	0.2
	Chr1:2054158	0.27	0.28	0.34
	Chr1:2054537	0.17	0.18	0.24
	Chr1:2056233	0.06	0.07	0.08
	Chr1:2058521	0.05	0.06	0.1
	Chr1:2061487	0.5	0.29	0.43
	Chr1:2063696	0.22	0.24	0.25
	Chr1:2064092	0.07	0.06	0.05
	Chr1:2064349	0.06	0.06	0.07
	Chr1:2064637	0.26	0.37	0.3
	Chr1:2064678	0.23	0.36	0.27
	Chr1:2064754	0.24	0.4	0.38
	Chr1:2064877	0.09	0.13	0.17
	Chr1:2064900	0.03	0.04	0.04
	Chr1:2065006	0.1	0.21	0.18
	Chr1:2065008	0.04	0.09	0.1
	Chr1:2066075	0.13	0.08	0.12
	Chr1:2069369	0.31	0.42	0.5
	Chr1:2069810	0.33	0.37	0.41
	Chr1:2072158	0.19	0.35	0.23
	Chr1:2072555	0.09	0.18	0.16
	Chr1:2072576	0.13	0.3	0.26
	Chr1:2072800	0.03	0.11	0.05
	Chr1:2073132	0.03	0.07	0.03
	Chr1:2073155	0.05	0.15	0.11
	Chr1:2073186	0.27	0.54	0.47
	Chr1:2073265	0.08	0.32	0.29
	Chr1:2073561	0.41	0.49	0.52
	Chr1:2073759	0.46	0.53	0.53
	Chr1:2077522	0.33	0.42	0.52
	Chr1:2080976	0.2	0.24	0.16
	Chr1:2082293	0.12	0.17	0.08
	Chr1:2082992	0.09	0.11	0.09
	Chr1:2083721	0.2	0.34	0.34
	Chr1:2083928	0.06	0.07	0.11
	Chr1:2083937	0.28	0.62	0.47
	Chr1:2084090	0.13	0.45	0.35
	Chr1:2084117	0.15	0.36	0.24
	Chr1:2084506	0.12	0.14	0.13
	Chr1:2084584	0.04	0.05	0.05
	Chr1:2086078	0.06	0.16	0.2
	Chr1:2088949	0.21	0.35	0.41
	Chr1:2090941	0.04	0.04	0.07
	Chr1:2094736	0.12	0.23	0.17
	Chr1:2094767	0.16	0.27	0.26
	Chr1:2094791	0.24	0.23	0.23
	Chr1:2099979	0.15	0.25	0.16
	Chr1:2101060	0.42	0.31	0.28
	Chr1:2101704	0.04	0.04	0.03
	Chr1:2101752	0.03	0.05	0.05
	Chr1:2102020	0.22	0.3	0.28
	Chr1:2102345	0.16	0.12	0.18
	Chr1:2102980	0.2	0.14	0.29
	Chr1:2103040	0.41	0.17	0.43
	Chr1:2103893	0.24	0.19	0.16
	Chr1:2103902	0.23	0.16	0.26
	Chr1:2103929	0.31	0.45	0.27
	Chr1:2104311	0.12	0.15	0.12
	Chr1:2105923	0.05	0.11	0.1
	Chr1:2106459	0.06	0.05	0.09
	Chr1:2107486	0.11	0.1	0.15
	Chr1:2107611	0.92	0.9	0.9
	Chr1:2107732	0.37	0.36	0.41
	Chr1:2108064	0.25	0.33	0.35
	Chr1:2108071	0.11	0.24	0.21
	Chr1:2108155	0.57	0.64	0.62
	Chr1:2108177	0.05	0.04	0.07
	Chr1:2108201	0.08	0.08	0.05
	Chr1:2108327	0.03	0.04	0.04
	Chr1:2108402	0.66	0.63	0.7
	Chr1:2108767	0.08	0.12	0.12
	Chr1:2109304	0.25	0.37	0.4
	Chr1:2117251	0.24	0.29	0.36
	Chr1:2117289	0.16	0.21	0.17
	Chr1:2117302	0.4	0.45	0.48
	Chr1:2117528	0.34	0.42	0.41
	Chr1:2117896	0.21	0.32	0.34
	Chr1:2118277	0.1	0.2	0.16
	Chr1:2118384	0.12	0.2	0.12
	Chr1:2119643	0.11	0.16	0.15
	Chr1:2125160	0.05	0.06	0.05
	Chr1:2125319	0.05	0.05	0.04
	Chr1:2125398	0.11	0.11	0.14
	Chr1:2125402	0.07	0.08	0.08
	Chr1:2125810	0.07	0.08	0.08
	Chr1:2126005	0.53	0.62	0.55
	Chr1:2126148	0.03	0.04	0.03
	Chr1:2126161	0.06	0.14	0.1
	Chr1:2126293	0.62	0.82	0.68
	Chr1:2127078	0.11	0.11	0.07
	Chr1:2127382	0.39	0.43	0.4
	Chr1:2127425	0.1	0.13	0.11
	Chr1:2129101	0.06	0.15	0.16
	Chr1:2129118	0.05	0.19	0.17
	Chr1:2129267	0.13	0.11	0.17
	Chr1:2130087	0.09	0.11	0.15
	Chr1:2130362	0.44	0.65	0.6
	Chr1:2130493	0.03	0.04	0.05
	Chr1:2130496	0.13	0.16	0.17
	Chr1:2130518	0.54	0.65	0.61
	Chr1:2130719	0.65	0.7	0.66
	Chr1:2131953	0.41	0.52	0.59
	Chr1:2132368	0.03	0.05	0.03
	Chr1:2132854	0.14	0.16	0.18
	Chr1:2133286	0.3	0.36	0.38
	Chr1:2133755	0.34	0.33	0.35
	Chr1:2134142	0.05	0.04	0.05
	Chr1:2134229	0.32	0.41	0.41
	Chr1:2141180	0.08	0.09	0.15
	Chr1:2145572	0.04	0.04	0.05
	Chr1:2145579	0.06	0.08	0.06
	Chr1:2146154	0.07	0.06	0.07
	Chr1:2146216	0.05	0.04	0.1
	Chr1:2150361	0.09	0.07	0.08
	Chr1:2155561	0.12	0.09	0.13
	Chr1:2155590	0.41	0.33	0.42
	Chr1:2155658	0.09	0.13	0.2
	Chr1:2155997	0.33	0.27	0.33
	Chr1:2156258	0.08	0.19	0.12
	Chr1:2156878	0.05	0.13	0.11
	Chr1:2157041	0.05	0.11	0.07
	Chr1:2176996	0.13	0.14	0.28
	Chr1:2177571	0.04	0.07	0.1
	Chr1:2177680	0.14	0.12	0.16
	Chr1:2177765	0.09	0.13	0.13
	Chr1:2181668	0.04	0.04	0.04
	Chr1:2181792	0.62	0.72	0.66
	Chr1:2182206	0.14	0.18	0.14
	Chr1:2182611	0.59	0.5	0.54
	Chr1:2183865	0.51	0.58	0.52
	Chr1:2184460	0.59	0.28	0.3
	Chr1:2184533	0.21	0.17	0.25
	Chr1:2184761	0.16	0.21	0.2
	Chr1:2184973	0.5	0.62	0.7
	Chr1:2185102	0.17	0.2	0.22
	Chr1:2185184	0.59	0.6	0.63
	Chr1:2185519	0.05	0.05	0.07
	Chr1:2185593	0.43	0.45	0.46
	Chr1:2185723	0.04	0.08	0.04
	Chr1:2186604	0.11	0.15	0.19
	Chr1:2187141	0.06	0.08	0.11
	Chr1:2187168	0.03	0.07	0.06
	Chr1:2187335	0.1	0.16	0.14
	Chr1:2187526	0.07	0.12	0.14
	Chr1:2187668	0.05	0.08	0.07
	Chr1:2187775	0.27	0.41	0.43
	Chr1:2187823	0.27	0.4	0.4
	Chr1:2187971	0.05	0.06	0.06
	Chr1:2187985	0.09	0.09	0.1
	Chr1:2188596	0.77	0.8	0.72
	Chr1:2188956	0.28	0.41	0.5
	Chr1:2189042	0.26	0.09	0.39
	Chr1:2193564	0.32	0.4	0.38
	Chr1:2193594	0.34	0.48	0.43
	Chr1:2195274	0.06	0.06	0.08
	Chr1:2209107	0.2	0.16	0.16
	Chr1:2209143	0.1	0.12	0.14
	Chr1:2211370	0.05	0.09	0.11
	Chr1:2211613	0.05	0.05	0.03
	Chr1:2214172	0.13	0.14	0.12
	Chr1:2214213	0.19	0.18	0.2
	Chr1:2214962	0.26	0.41	0.34
	Chr1:2218449	0.07	0.05	0.09
	Chr1:2218554	0.37	0.4	0.39
	Chr1:2218696	0.07	0.09	0.11
	Chr1:2219339	0.15	0.11	0.16
	Chr1:2219387	0.19	0.17	0.23
	Chr1:2224236	0.03	0.04	0.05
[truncated: 20,364 more rows]

## Sheet: Fig.2b
	Fig.2b	Expression level (TPM)
		1-dpf	2-dpf	3-dpf	4-dpf	5-dpf	6-dpf	7-dpf	8-dpf
	FgTAD2_L	7.16961	12.5551	11.3036	17.4924	18.4369	20.5346	25.5621	17.2462
	FgTAD2_S	0	0.195365	1.45495	2.95592	14.6851	25.4022	33.6489	46.6742
	FgTAD3_L	5.95375	6.59502	7.52785	9.34242	10.1055	9.72768	12.2161	8.37593
	FgTAD3_S	3.4899	5.1822	3.19214	7.64492	17.9086	26.7073	32.3091	39.9657

## Sheet: Fig.2c
	Fig.2c

## Sheet: Fig.2e
	Fig.2e
	Number of A-to-I RNA editing sites				Editing level (%) of shared editing sites
		Rep-1	Rep-2			WT	mat1-1-1	mat1-2-1	T2Ssli-P			WT	T3Sdel-P
	WT	18105	18295		Chr3:3549697	0.89	0.52	0.48	0.45		Chr1:10001625	0.285	0.195
	mat1-1-1	271	384		Chr1:8582838	0.73	0.39	0.28	0.31		Chr1:10001903	0.265	0.33
	mat1-2-1	313	464		Chr1:6996713	0.8	0.36	0.31	0.37		Chr1:10001987	0.245	0.415
	T2Ssil-P	305	226		Chr1:1688956	0.92	0.38	0.51	0.43		Chr1:10004857	0.19	0.23
					Chr3:1617631	0.64	0.13	0.15	0.17		Chr1:10005926	0.21	0.095
		Rep-1	Rep-2		Chr1:820767	0.84	0.18	0.2	0.18		Chr1:10006673	0.65	0.66
	WT	32341	32685		Chr2:1288216	0.92	0.28	0.38	0.2		Chr1:10007356	0.165	0.145
	T3Sdel-P	17961	16975		Chr3:1617262	0.77	0.07	0.11	0.14		Chr1:10008882	0.095	0.05
					Chr3:1617343	0.64	0.15	0.15	0.2		Chr1:10012711	0.105	0.095
					Chr1:9402279	0.3	0.1	0.12	0.14		Chr1:10016369	0.305	0.47
					Chr2:3490653	0.84	0.43	0.4	0.34		Chr1:10017216	0.09	0.03
					Chr4:6274835	0.95	0.14	0.16	0.04		Chr1:10017222	0.34	0.73
					Chr3:636401	0.67	0.36	0.5	0.32		Chr1:10017234	0.29	0.55
					Chr2:8190623	0.83	0.18	0.26	0.2		Chr1:10019481	0.205	0.045
					Chr1:1397755	0.41	0.15	0.09	0.11		Chr1:10019672	0.57	0.485
					Chr1:6233501	0.8	0.16	0.18	0.12		Chr1:10019739	0.51	0.28
					Chr1:1089772	0.61	0.15	0.2	0.07		Chr1:10020194	0.605	0.725
					Chr1:1488191	0.88	0.21	0.48	0.24		Chr1:10020857	0.45	0.525
					Chr1:5626069	0.24	0.13	0.11	0.07		Chr1:10021046	0.405	0.23
					Chr1:6111247	0.85	0.35	0.42	0.38		Chr1:10021160	0.26	0.095
					Chr1:7070478	0.67	0.26	0.19	0.19		Chr1:10021298	0.53	0.62
					Chr1:933281	0.74	0.35	0.31	0.22		Chr1:10021517	0.2	0.065
					Chr1:9388719	0.66	0.13	0.15	0.15		Chr1:10030837	0.3	0.075
					Chr2:2645745	0.77	0.16	0.15	0.15		Chr1:10031135	0.175	0.04
					Chr2:4794670	0.18	0.13	0.15	0.09		Chr1:10032941	0.155	0.05
					Chr3:1616626	0.47	0.12	0.15	0.29		Chr1:10033898	0.54	0.595
					Chr3:4040737	0.72	0.17	0.23	0.23		Chr1:10034054	0.26	0.065
					Chr4:3899326	0.62	0.24	0.16	0.14		Chr1:1003476	0.41	0.345
					Chr4:5314597	0.64	0.09	0.14	0.15		Chr1:10035130	0.3	0.58
					Chr4:5637924	0.75	0.14	0.12	0.18		Chr1:10035512	0.385	0.215
					Chr3:4099563	0.98	0.36	0.72	0.59		Chr1:10036747	0.49	0.235
					Chr2:4235413	0.56	0.1	0.15	0.27		Chr1:10036748	0.21	0.05
					Chr1:9376288	0.71	0.03	0.1	0.03		Chr1:10042823	0.09	0.065
					Chr3:2671441	0.87	0.1	0.17	0.13		Chr1:10046857	0.575	0.405
					Chr4:3601499	0.81	0.14	0.19	0.16		Chr1:10051178	0.35	0.05
					Chr2:4235855	0.54	0.09	0.1	0.12		Chr1:10052602	0.785	0.215
					Chr4:1032355	0.73	0.04	0.06	0.04		Chr1:10052771	0.285	0.035
					Chr2:1778944	0	0.09	0.08	0.14		Chr1:10052927	0.125	0.03
					Chr3:1876054	0	0.16	0.15	0.11		Chr1:10053158	0.49	0.06
					Chr1:1645633	0.79	0.39	0.5	0.56		Chr1:10054021	0.14	0.15
					Chr1:2387712	0.64	0.07	0.05	0.07		Chr1:10069803	0.255	0.44
					Chr1:4618198	0.86	0.11	0.1	0.12		Chr1:10070306	0.24	0.12
					Chr1:5146417	0.69	0.16	0.26	0.16		Chr1:10070615	0.205	0.085
					Chr1:6092197	0.65	0.05	0.07	0.04		Chr1:10076956	0.295	0.46
					Chr1:6475796	0.77	0.28	0.2	0.25		Chr1:10081142	0.52	0.06
					Chr1:8686171	0.5	0.13	0.12	0.12		Chr1:10081181	0.885	0.785
					Chr1:8919036	0.51	0.12	0.11	0.12		Chr1:10081235	0.795	0.21
					Chr1:903137	0.84	0.05	0.05	0.07		Chr1:10081414	0.835	0.64
					Chr1:932468	0.61	0.13	0.1	0.12		Chr1:10081517	0.7	0.325
					Chr1:932981	0.6	0.16	0.18	0.22		Chr1:10084904	0.465	0.235
					Chr1:9386016	0.68	0.05	0.06	0.05		Chr1:10084965	0.225	0.075
					Chr1:9525631	0.54	0.06	0.09	0.03		Chr1:10085189	0.23	0.055
					Chr2:1628128	0.75	0.13	0.18	0.08		Chr1:10085484	0.26	0.055
					Chr2:2111538	0.54	0.07	0.05	0.09		Chr1:10085509	0.34	0.105
					Chr2:2135090	0.78	0.12	0.08	0.12		Chr1:10086303	0.25	0.08
					Chr2:2491086	1	0.08	0.09	0.24		Chr1:10086430	0.38	0.465
					Chr2:2651492	0.47	0.15	0.15	0.17		Chr1:10087136	0.195	0.055
					Chr2:3490002	0.61	0.21	0.13	0.08		Chr1:10087263	0.305	0.05
					Chr2:3887978	0.67	0.17	0.17	0.1		Chr1:10087276	0.375	0.08
					Chr2:5486180	0.61	0.35	0.11	0.17		Chr1:10087358	0.42	0.225
					Chr2:7325057	0.67	0.09	0.09	0.1		Chr1:10087391	0.725	0.855
					Chr2:7430355	0.78	0.24	0.16	0.33		Chr1:10090625	0.475	0.1
					Chr2:7646955	0.79	0.14	0.17	0.23		Chr1:10091279	0.375	0.505
					Chr2:7768697	0.92	0.18	0.41	0.28		Chr1:10092216	0.04	0.035
					Chr2:7847741	0.52	0.19	0.23	0.08		Chr1:10095399	0.585	0.645
					Chr2:7883400	0.77	0.41	0.33	0.33		Chr1:10096236	0.465	0.52
					Chr2:7926883	0.75	0.12	0.09	0.04		Chr1:10097061	0.265	0.18
					Chr3:1027059	0.89	0.31	0.25	0.24		Chr1:10101054	0.575	0.495
					Chr3:1810919	0.78	0.11	0.1	0.06		Chr1:10101528	0.525	0.315
					Chr3:2574848	0.51	0.07	0.14	0.14		Chr1:1010200	0.15	0.38
					Chr3:2659939	0.86	0.09	0.13	0.06		Chr1:10103351	0.39	0.205
					Chr3:2751653	0.63	0.13	0.24	0.11		Chr1:10108317	0.095	0.045
					Chr3:3491508	0.6	0.18	0.16	0.23		Chr1:10108575	0.34	0.44
					Chr3:3652943	0.95	0.28	0.09	0.23		Chr1:10114408	0.22	0.09
					Chr3:3665672	0.57	0.2	0.26	0.08		Chr1:10116376	0.335	0.27
					Chr3:4124823	0.78	0.2	0.27	0.27		Chr1:10118505	0.35	0.065
					Chr3:4887267	0.39	0.14	0.09	0.19		Chr1:10125287	0.715	0.565
					Chr3:6064122	0.78	0.06	0.06	0.03		Chr1:10126239	0.635	0.625
					Chr3:846291	0.4	0.11	0.1	0.06		Chr1:10126523	0.735	0.92
					Chr3:851069	0.68	0.14	0.23	0.18		Chr1:10127168	0.635	0.63
					Chr4:1887526	0.75	0.23	0.3	0.35		Chr1:10127297	0.715	0.775
					Chr4:1949608	1	0.18	0.13	0.15		Chr1:10127333	0.775	0.905
					Chr4:2260922	0.76	0.08	0.09	0.17		Chr1:10127402	0.38	0.07
					Chr4:2594221	0.56	0.14	0.1	0.25		Chr1:10128031	0.395	0.075
					Chr4:3208399	0.76	0.08	0.12	0.05		Chr1:1013873	0.8	0.87
					Chr4:3749790	0.65	0.08	0.05	0.06		Chr1:1014050	0.775	0.8
					Chr4:5623944	0.46	0.06	0.04	0.06		Chr1:10141734	0.225	0.495
					Chr4:6147092	0.6	0.07	0.07	0.06		Chr1:10142713	0.085	0.105
					Chr4:6161225	0.62	0.12	0.11	0.09		Chr1:1014562	0.35	0.065
					Chr4:6487213	0.6	0.24	0.31	0.53		Chr1:10147019	0.175	0.195
					Chr4:6806557	0.2	0.14	0.1	0.12		Chr1:10149013	0.65	0.565
					Chr4:7298623	0.75	0.09	0.15	0.1		Chr1:1015031	0.54	0.125
					Chr4:7981378	0.59	0.26	0.1	0.22		Chr1:1015271	0.65	0.275
					Chr1:6997694	0.42	0.06	0.06	0.1		Chr1:1015394	0.31	0.055
					Chr2:1580468	0.62	0.18	0.17	0.17		Chr1:10158064	0.14	0.165
					Chr3:3126381	0.46	0.16	0.13	0.08		Chr1:10165892	0.255	0.14
					Chr1:11176457	0.9	0.26	0.23	0.38		Chr1:10166798	0.35	0.205
					Chr1:1384676	0.54	0.11	0.26	0.21		Chr1:10166801	0.4	0.43
					Chr1:1589711	0.76	0.19	0.44	0.21		Chr1:10170428	0.285	0.365
					Chr1:3773384	0.57	0.16	0.15	0.13		Chr1:10171169	0.28	0.145
					Chr1:3874661	0.94	0.05	0.09	0.03		Chr1:10176366	0.255	0.515
					Chr1:4080421	0.49	0.11	0.18	0.15		Chr1:10176383	0.295	0.575
					Chr1:4215339	0.41	0.07	0.06	0.03		Chr1:10176450	0.15	0.14
					Chr1:4357525	0.43	0.07	0.08	0.08		Chr1:10176599	0.13	0.165
					Chr1:4735554	0.45	0.16	0.21	0.27		Chr1:1018001	0.265	0.23
					Chr1:6962518	0.63	0.08	0.1	0.04		Chr1:1018494	0.33	0.485
					Chr1:8664191	0.61	0.09	0.12	0.03		Chr1:10186105	0.185	0.175
					Chr1:8742916	0.6	0.09	0.13	0.17		Chr1:10186730	0.235	0.055
					Chr1:932855	0.48	0.1	0.09	0.05		Chr1:1018676	0.4	0.34
					Chr2:1121038	0.68	0.04	0.08	0.12		Chr1:10186801	0.25	0.095
					Chr2:1422674	0.75	0.09	0.09	0.1		Chr1:1019156	0.195	0.18
					Chr2:1524539	0.94	0.15	0.19	0.38		Chr1:1019159	0.365	0.46
					Chr2:1554457	0.89	0.22	0.12	0.29		Chr1:10197212	0.805	0.79
					Chr2:2113069	0.47	0.05	0.03	0.07		Chr1:10197414	0.835	0.89
					Chr2:3394089	0.72	0.1	0.07	0.03		Chr1:10197592	0.535	0.1
					Chr2:4128390	0.46	0.07	0.12	0.08		Chr1:10197818	0.875	0.85
					Chr2:471501	0.74	0.07	0.09	0.07		Chr1:10205006	0.29	0.095
					Chr2:7832396	0.22	0.06	0.04	0.03		Chr1:10207335	0.355	0.18
					Chr3:1285998	0.82	0.03	0.05	0.05		Chr1:1020872	0.425	0.485
					Chr3:1394147	0.48	0.03	0.07	0.03		Chr1:10209753	0.23	0.345
					Chr3:2237977	0.88	0.42	0.29	0.35		Chr1:1021241	0.425	0.515
					Chr3:2253145	0.85	0.36	0.26	0.25		Chr1:10213714	0.91	0.94
					Chr3:2256385	0.63	0.1	0.13	0.08		Chr1:10214146	0.88	0.9
					Chr3:2265724	0.72	0.03	0.05	0.04		Chr1:10214239	0.585	0.41
					Chr3:2478987	0.69	0.22	0.23	0.07		Chr1:1021541	0.565	0.615
					Chr3:2879989	0.83	0.22	0.15	0.17		Chr1:1021577	0.34	0.29
					Chr3:3208627	0.64	0.05	0.04	0.03		Chr1:10216327	0.45	0.425
					Chr3:3222168	0.67	0.06	0.07	0.06		Chr1:1022207	0.485	0.69
					Chr3:3243340	0.64	0.03	0.05	0.08		Chr1:10223286	0.16	0.5
					Chr3:4152809	0.65	0.13	0.14	0.19		Chr1:10228348	0.54	0.4
					Chr3:4531903	0.83	0.06	0.08	0.07		Chr1:1023404	0.4	0.485
					Chr3:5108169	0.57	0.05	0.14	0.12		Chr1:10235677	0.24	0.285
					Chr3:5603511	0.84	0.07	0.07	0.13		Chr1:1023616	0.24	0.06
					Chr3:6133150	0.52	0.23	0.46	0.18		Chr1:1023735	0.495	0.515
					Chr4:1169191	0.6	0.09	0.06	0.03		Chr1:1023737	0.49	0.485
					Chr4:1189614	0.8	0.42	0.22	0.19		Chr1:10240447	0.575	0.705
					Chr4:1358175	0.88	0.2	0.2	0.25		Chr1:10240908	0.29	0.31
					Chr4:1420236	0.21	0.03	0.03	0.06		Chr1:10241451	0.41	0.555
					Chr4:1807851	0.88	0.17	0.19	0.11		Chr1:10241520	0.23	0.125
					Chr4:5450405	0.54	0.15	0.1	0.07		Chr1:10242030	0.32	0.16
					Chr4:6247016	0.47	0.13	0.14	0.13		Chr1:10251093	0.565	0.715
					Chr4:6468708	0.58	0.05	0.09	0.06		Chr1:10251305	0.36	0.495
					Chr4:6702705	0.89	0.15	0.27	0.17		Chr1:10251595	0.3	0.42
					Chr4:7268252	0.68	0.07	0.44	0.2		Chr1:10252035	0.445	0.49
					Chr1:2850969	0.3	0.22	0.29	0.12		Chr1:10252038	0.405	0.45
					Chr1:6422968	0.38	0.21	0.16	0.32		Chr1:10252164	0.325	0.29
					Chr1:8005154	0.27	0.04	0.05	0.04		Chr1:10252302	0.305	0.31
					Chr3:4100788	0.64	0.31	0.33	0.21		Chr1:10253152	0.295	0.205
					Chr3:4216246	0.64	0.14	0.09	0.12		Chr1:10253335	0.22	0.17
					Chr4:3335934	0.42	0.12	0.13	0.08		Chr1:10253725	0.495	0.54
					Chr1:1692762	0.48	0.09	0.12	0.04		Chr1:10256839	0.26	0.24
					Chr1:2466385	0.92	0.14	0.07	0.18		Chr1:10257532	0.41	0.34
					Chr1:2549459	0.73	0.03	0.07	0.12		Chr1:10257862	0.125	0.04
					Chr1:3720236	0.76	0.12	0.04	0.03		Chr1:10262217	0.38	0.505
					Chr1:3933784	0.78	0.14	0.19	0.14		Chr1:10262290	0.29	0.15
					Chr1:4118544	0.36	0.04	0.03	0.03		Chr1:10262899	0.32	0.2
					Chr1:6138572	0.54	0.11	0.18	0.06		Chr1:10263243	0.395	0.605
					Chr1:8047174	0.76	0.05	0.05	0.04		Chr1:10264966	0.24	0.055
					Chr1:8536975	0.75	0.04	0.06	0.07		Chr1:10265160	0.525	0.06
					Chr1:9090402	0.72	0.11	0.04	0.08		Chr1:10265372	0.89	0.745
					Chr1:9131244	0.81	0.05	0.13	0.08		Chr1:10265949	0.6	0.085
					Chr2:1098165	0.48	0.15	0.12	0.08		Chr1:10265997	0.715	0.305
					Chr2:1133588	0.48	0.08	0.07	0.09		Chr1:10267656	0.745	0.155
					Chr2:1660179	0.72	0.21	0.2	0.08		Chr1:10268465	0.485	0.05
					Chr2:5882174	0.2	0.04	0.05	0.04		Chr1:10268820	0.48	0.04
					Chr2:7012715	0.62	0.22	0.11	0.08		Chr1:10268997	0.745	0.2
					Chr2:7191111	0.54	0.07	0.08	0.1		Chr1:10269104	0.745	0.21
					Chr2:7767183	0.81	0.12	0.11	0.06		Chr1:10269151	0.59	0.065
					Chr2:7768835	0.83	0.1	0.17	0.15		Chr1:10269487	0.85	0.855
					Chr3:1644085	0.88	0.18	0.17	0.08		Chr1:10269971	0.81	0.775
					Chr3:221811	0.85	0.09	0.1	0.05		Chr1:10279484	0.485	0.525
					Chr3:3665669	0.36	0.06	0.09	0.03		Chr1:10282315	0.13	0.155
					Chr3:4099266	0.95	0.25	0.31	0.45		Chr1:10282360	0.14	0.165
					Chr3:4099419	0.88	0.2	0.17	0.14		Chr1:10283350	0.235	0.345
					Chr3:4885646	0.43	0.09	0.1	0.08		Chr1:10283809	0.32	0.49
					Chr3:5145537	0.67	0.06	0.08	0.29		Chr1:10283875	0.22	0.26
					Chr3:5274527	0.75	0.07	0.05	0.12		Chr1:10288018	0.445	0.515
					Chr3:808428	0.92	0.29	0.25	0.12		Chr1:10288237	0.23	0.045
					Chr4:2856373	0.61	0.03	0.04	0.07		Chr1:10288356	0.255	0.24
					Chr4:3036923	0.94	0.15	0.1	0.17		Chr1:10289527	0.395	0.135
					Chr4:3364997	0.67	0.08	0.05	0.04		Chr1:10290465	0.085	0.05
					Chr4:3444062	0.71	0.08	0.13	0.12		Chr1:10291222	0.21	0.53
					Chr4:506897	0.29	0.08	0.04	0.06		Chr1:10291225	0.14	0.075
					Chr4:6353143	0.78	0.25	0.25	0.26		Chr1:10294221	0.3	0.47
					Chr4:6683406	0.4	0.04	0.07	0.07		Chr1:10295378	0.335	0.35
					Chr4:7214079	0.84	0.06	0.15	0.07		Chr1:10296176	0.185	0.125
					Chr1:1856445	0.42	0.24	0.17	0.13		Chr1:10296539	0.125	0.035
					Chr1:3149525	0.81	0.21	0.17	0.09		Chr1:10296927	0.345	0.41
					Chr1:3670506	0.65	0.04	0.05	0.03		Chr1:10297986	0.2	0.075
					Chr1:9802099	0.91	0.09	0.09	0.06		Chr1:1030231	0.47	0.225
					Chr1:983608	0.47	0.06	0.04	0.06		Chr1:10303338	0.24	0.345
					Chr2:7430070	0.45	0.03	0.04	0.06		Chr1:10303482	0.1	0.05
					Chr2:7969409	0.71	0.13	0.2	0.06		Chr1:10303593	0.17	0.11
					Chr3:1244837	0.79	0.25	0.19	0.26		Chr1:10303759	0.475	0.595
					Chr3:1607819	0.65	0.06	0.13	0.06		Chr1:10303912	0.26	0.285
					Chr3:3001570	0.66	0.03	0.05	0.03		Chr1:10304374	0.11	0.035
					Chr3:3424002	0.64	0.1	0.14	0.05		Chr1:10304635	0.17	0.28
					Chr3:3853575	0.6	0.15	0.22	0.09		Chr1:10305052	0.195	0.34
					Chr3:4220551	0.7	0.05	0.06	0.08		Chr1:10305078	0.14	0.045
					Chr3:4330635	0.63	0.11	0.13	0.16		Chr1:10305266	0.12	0.04
					Chr4:4749296	0.63	0.05	0.03	0.03		Chr1:10305352	0.165	0.055
					Chr4:6469246	0.65	0.03	0.03	0.06		Chr1:1030790	0.53	0.495
					Chr1:939249	0	0.29	0.27	0.27		Chr1:1030870	0.635	0.645
					Chr1:3828563	0	0.22	0.17	0.13		Chr1:10316920	0.135	0.15
					Chr1:6160375	0	0.05	0.1	0.05		Chr1:1031935	0.63	0.7
					Chr1:847272	0	0.3	0.43	0.46		Chr1:1032255	0.485	0.415
					Chr1:1229473	0	0.28	0.42	0.1		Chr1:10325180	0.115	0.05
					Chr1:1416839	0	0.09	0.05	0.04		Chr1:10325535	0.405	0.195
					Chr1:5570599	0	0.27	0.2	0.23		Chr1:10327356	0.555	0.865
					Chr2:552093	0	0.36	0.31	0.21		Chr1:10327579	0.435	0.685
					Chr4:6171408	0.67	0.05	0.04	0.02		Chr1:10327801	0.25	0.07
					Chr1:2259141	0.84	0.17	0.18	0		Chr1:1032994	0.465	0.585
					Chr2:3874760	0.29	0.11	0	0.09		Chr1:1033264	0.345	0.11
					Chr1:11108552	0.8	0	0.18	0.12		Chr1:10336335	0.22	0.175
					Chr1:11162507	0.47	0.09	0	0.08		Chr1:10339978	0.255	0.295
					Chr1:1955520	0.5	0.1	0.07	0		Chr1:1034025	0.24	0.275
					Chr1:2725048	0.89	0.31	0.23	0		Chr1:10341721	0.095	0.06
					Chr1:4086615	0.93	0.04	0.05	0		Chr1:10347832	0.05	0.04
					Chr1:5652278	0.8	0	0.4	0.79		Chr1:10347985	0.305	0.465
					Chr1:580351	0.84	0	0.39	0.42		Chr1:10349103	0.385	0.46
					Chr1:7895225	0.55	0.07	0.1	0		Chr1:10349419	0.25	0.16
					Chr2:1423071	0.4	0.18	0	0.06		Chr1:10349589	0.225	0.165
					Chr2:2170480	0.7	0.09	0.14	0.02		Chr1:10350347	0.395	0.4
					Chr2:459140	0.79	0.27	0	0.33		Chr1:10350722	0.135	0.08
					Chr2:6020217	0.29	0.04	0.12	0		Chr1:10350753	0.495	0.665
					Chr3:2097583	0.42	0	0.06	0.05		Chr1:10352493	0.075	0.08
					Chr3:6132845	0.23	0	0.28	0.1		Chr1:1035642	0.375	0.165
					Chr4:1894598	0.82	0	0.13	0.28		Chr1:1035817	0.515	0.665
					Chr4:3447019	0.7	0.08	0.09	0		Chr1:10364731	0.445	0.215
					Chr4:5356484	0.42	0.16	0.13	0		Chr1:10366893	0.295	0.36
					Chr3:3057565	0.5	0.18	0.19	0		Chr1:10368649	0.44	0.275
					Chr1:10257532	0.22	0.06	0.1	0		Chr1:10368883	0.37	0.395
					Chr1:10390776	0.35	0.04	0.03	0.02		Chr1:10379307	0.3	0.24
					Chr1:1259861	0.65	0.06	0.1	0		Chr1:10379658	0.1	0.055
					Chr1:2394897	0.36	0.07	0.08	0		Chr1:10379751	0.335	0.275
					Chr1:2402286	0.83	0	0.19	0.05		Chr1:10383510	0.435	0.155
					Chr1:3129209	0.24	0.02	0.04	0.03		Chr1:10383971	0.34	0.05
					Chr1:4668369	0.62	0.05	0.04	0		Chr1:10384430	0.56	0.305
					Chr1:4799111	0.23	0.04	0	0.08		Chr1:10384505	0.55	0.215
					Chr1:5183560	0.21	0	0.36	0.23		Chr1:10385947	0.42	0.405
					Chr1:5186232	0.19	0	0.22	0.06		Chr1:10385981	0.355	0.16
					Chr1:6367816	0.44	0.05	0.06	0		Chr1:10386243	0.255	0.145
					Chr1:8367886	0.81	0.06	0.07	0		Chr1:10386400	0.235	0.06
					Chr1:8796397	0.27	0.07	0.03	0		Chr1:10386458	0.695	0.9
					Chr1:8841527	0.47	0.07	0	0.14		Chr1:10386642	0.255	0.06
					Chr1:9042115	0.65	0	0.06	0.04		Chr1:10388852	0.61	0.315
					Chr1:9348209	0.69	0.03	0.04	0		Chr1:10390197	0.37	0.565
					Chr1:9911953	0.39	0.08	0.03	0.02		Chr1:10390215	0.195	0.27
					Chr2:1223336	0.65	0.14	0.12	0		Chr1:10390339	0.205	0.155
					Chr2:1231209	0.58	0.11	0.09	0		Chr1:10390542	0.355	0.49
					Chr2:2412552	0.4	0.04	0.05	0		Chr1:10390653	0.2	0.14
					Chr2:2678453	0.37	0	0.16	0.12		Chr1:10390776	0.41	0.555
					Chr2:3690558	0.47	0.04	0.06	0		Chr1:10391598	0.32	0.42
					Chr2:4523511	0.34	0	0.03	0.07		Chr1:10391733	0.21	0.215
					Chr2:7386427	0.81	0	0.1	0.07		Chr1:10392066	0.235	0.155
					Chr2:7386584	0.69	0	0.16	0.07		Chr1:10392286	0.125	0.03
					Chr2:7768607	0.84	0.08	0.1	0		Chr1:10393485	0.21	0.195
					Chr2:8260118	0.45	0	0.35	0.1		Chr1:10394073	0.08	0.075
					Chr3:1236027	0.69	0	0.06	0.07		Chr1:10394169	0.135	0.095
					Chr3:2443566	0.32	0.03	0.04	0		Chr1:10394281	0.12	0.135
					Chr3:4336589	0.52	0.05	0.16	0		Chr1:10394323	0.075	0.035
					Chr3:4714930	0.75	0.15	0.3	0		Chr1:10398257	0.19	0.15
					Chr3:4885737	0.57	0	0.05	0.14		Chr1:10399032	0.245	0.14
					Chr3:5186829	0.58	0.04	0.06	0.02		Chr1:10415888	0.33	0.085
					Chr3:6133026	0.16	0.14	0.06	0.02		Chr1:10416258	0.455	0.09
					Chr4:1260064	0.5	0.04	0.06	0		Chr1:10421338	0.125	0.14
					Chr4:1894651	0.47	0	0.09	0.11		Chr1:10421352	0.355	0.36
					Chr4:2413697	0.58	0.09	0.08	0		Chr1:10421936	0.245	0.18
					Chr4:2440227	0.73	0.14	0	0.15		Chr1:10422646	0.11	0.035
					Chr4:444174	0.21	0.03	0.03	0.02		Chr1:1042287	0.32	0.14
					Chr4:5315180	0.57	0.06	0.04	0.02		Chr1:10430142	0.09	0.12
					Chr4:6571691	0.66	0.07	0	0.04		Chr1:10430718	0.275	0.41
					Chr4:7295147	0.68	0	0.05	0.04		Chr1:10432317	0.21	0.23
					Chr4:7878053	0.78	0.31	0	0.18		Chr1:10434209	0.5	0.445
					Chr4:803364	0.37	0.06	0.03	0.02		Chr1:10444333	0.515	0.61
					Chr1:2269183	0.5	0	0.13	0.14		Chr1:10444761	0.07	0.035
					Chr1:9139717	0.25	0.03	0.03	0.02		Chr1:1045450	0.15	0.1
					Chr1:10240447	0.88	0.11	0	0.08		Chr1:10455243	0.82	0.38
					Chr1:10462372	0.44	0.11	0.1	0		Chr1:10455530	0.665	0.155
					Chr1:10721170	0.82	0.03	0	0.04		Chr1:10456251	0.37	0.055
					Chr1:1089255	0.29	0.05	0	0.06		Chr1:10456599	0.29	0.065
					Chr1:1210088	0.61	0.08	0.12	0		Chr1:10457550	0.305	0.475
					Chr1:1777165	0.56	0.03	0	0.04		Chr1:10457928	0.265	0.33
					Chr1:1892936	0.55	0.06	0.06	0		Chr1:10458411	0.57	0.37
					Chr1:2318123	0.41	0.03	0.04	0		Chr1:10458495	0.595	0.715
					Chr1:2459958	0.96	0.13	0.08	0		Chr1:10458654	0.58	0.685
					Chr1:2460245	0.81	0.07	0.1	0		Chr1:10458759	0.495	0.465
					Chr1:2501948	0.75	0	0.07	0.04		Chr1:10460435	0.36	0.315
					Chr1:2792496	0.76	0.05	0.05	0		Chr1:10460637	0.325	0.28
					Chr1:2940446	0.75	0.02	0.04	0.06		Chr1:10461596	0.35	0.24
					Chr1:3487636	0.93	0.19	0.13	0		Chr1:10461755	0.245	0.175
					Chr1:3512890	0.79	0.05	0.11	0		Chr1:10461845	0.425	0.575
					Chr1:4130420	0.53	0.03	0.04	0		Chr1:10462372	0.47	0.705
					Chr1:4215156	0.5	0	0.08	0.03		Chr1:10463098	0.16	0.05
					Chr1:4900283	0.62	0.05	0.05	0		Chr1:10463413	0.26	0.1
					Chr1:5026938	0.86	0.08	0	0.12		Chr1:10463641	0.28	0.145
					Chr1:5155659	0.24	0.06	0.08	0		Chr1:10463672	0.485	0.655
					Chr1:6130164	0.94	0.22	0.2	0		Chr1:10463744	0.46	0.45
					Chr1:6434017	0.71	0	0.05	0.04		Chr1:10464219	0.285	0.16
					Chr1:6680284	0.35	0.03	0.03	0.02		Chr1:10464628	0.295	0.215
					Chr1:6898393	0.24	0	0.03	0.06		Chr1:1046563	0.145	0.065
					Chr1:7014541	0.56	0.03	0.07	0		Chr1:10466971	0.19	0.09
					Chr1:8655429	0.78	0.05	0	0.05		Chr1:1046938	0.21	0.155
					Chr1:8880617	0.79	0.08	0	0.06		Chr1:1047505	0.45	0.085
					Chr1:9678439	0.4	0.04	0.05	0		Chr1:1047546	0.505	0.175
					Chr1:9679052	0.64	0.11	0.08	0		Chr1:10476488	0.15	0.225
					Chr1:9803265	0.69	0	0.21	0.33		Chr1:10478040	0.74	0.815
					Chr2:1288462	0.69	0.04	0.03	0		Chr1:10478440	0.455	0.205
					Chr2:1687894	0.8	0.13	0	0.23		Chr1:10478512	0.685	0.795
					Chr2:1960536	0.75	0	0.09	0.28		Chr1:10478530	0.165	0.045
					Chr2:2109514	0.77	0	0.08	0.08		Chr1:10478730	0.55	0.26
					Chr2:2136118	0.4	0.03	0.05	0		Chr1:10479112	0.65	0.72
					Chr2:2273750	0.86	0.05	0.05	0		Chr1:10479127	0.545	0.425
					Chr2:2616039	0.71	0.27	0.38	0		Chr1:10479238	0.675	0.835
					Chr2:3464611	0.68	0.03	0.02	0.04		Chr1:10479503	0.575	0.73
					Chr2:6637445	0.84	0.72	0.86	0		Chr1:10482105	0.26	0.125
					Chr2:6637648	0.33	0.58	0.43	0		Chr1:10482307	0.135	0.15
					Chr2:7650541	0.86	0.2	0	0.16		Chr1:10483715	0.255	0.575
					Chr2:7848138	0.55	0.04	0.04	0		Chr1:10483970	0.16	0.1
					Chr3:1394704	0.39	0.06	0.03	0.01		Chr1:10487466	0.3	0.53
					Chr3:1636231	0.91	0.15	0.12	0		Chr1:10491299	0.095	0.205
					Chr3:1672083	0.76	0.19	0.33	0		Chr1:10491374	0.41	0.67
					Chr3:1672116	0.78	0.24	0.44	0		Chr1:10491549	0.16	0.075
					Chr3:1672206	0.67	0.26	0.27	0		Chr1:10491692	0.58	0.7
					Chr3:2331393	0.76	0.06	0.05	0		Chr1:10491737	0.365	0.56
					Chr3:2662655	0.78	0.82	0.67	0		Chr1:10492445	0.225	0.38
					Chr3:3347839	0.21	0	0.04	0.03		Chr1:10492976	0.51	0.785
					Chr3:3665366	0.49	0.07	0	0.03		Chr1:10493159	0.225	0.385
					Chr3:4099488	0.48	0.17	0.12	0		Chr1:10495063	0.31	0.06
					Chr3:4144947	0.79	0	0.08	0.09		Chr1:10495466	0.27	0.045
					Chr3:4150873	0.24	0.13	0.1	0		Chr1:10497709	0.25	0.46
					Chr3:4615050	0.75	0	0.13	0.04		Chr1:10497919	0.07	0.045
					Chr3:5459796	0.74	0.04	0.09	0		Chr1:10499282	0.72	0.155
					Chr3:5794473	0.62	0.14	0.07	0		Chr1:10499657	0.98	0.99
					Chr3:5902167	0.86	0.25	0.36	0		Chr1:10502644	0.365	0.38
					Chr3:5902846	0.99	0.6	0.53	0		Chr1:10504084	0.12	0.095
					Chr3:782652	0.82	0.29	0	0.03		Chr1:10504333	0.29	0.495
					Chr3:982808	0.7	0.31	0.3	0		Chr1:10504506	0.165	0.19
					Chr4:1809263	0.74	0.36	0.23	0		Chr1:10505532	0.18	0.195
					Chr4:1809373	0.61	0.36	0.24	0		Chr1:10505692	0.215	0.315
					Chr4:2709756	0.93	0.13	0.11	0		Chr1:10507084	0.54	0.51
					Chr4:2769973	0.33	0.09	0.19	0		Chr1:10507134	0.68	0.85
					Chr4:3090360	0.52	0.02	0.03	0.04		Chr1:10508222	0.39	0.3
					Chr4:3103350	0.85	0.23	0.19	0		Chr1:1051364	0.24	0.225
					Chr4:3364125	0.43	0.03	0	0.03		Chr1:10524579	0.24	0.18
					Chr4:3445992	0.82	0.25	0	0.19		Chr1:10527044	0.57	0.38
					Chr4:3507817	0.21	0.04	0.02	0.03		Chr1:10527054	0.35	0.04
					Chr4:4935285	0.51	0.05	0	0.06		Chr1:10527135	0.805	0.84
					Chr4:5113579	0.6	0	0.03	0.03		Chr1:10527166	0.445	0.07
					Chr4:5241756	0.65	0.08	0.08	0		Chr1:10527180	0.225	0.04
					Chr4:5291956	0.65	0	0.15	0.11		Chr1:10527970	0.93	0.925
					Chr4:5581035	0.95	0.73	0.67	0		Chr1:10528405	0.515	0.14
					Chr4:5581352	0.99	0	0.85	0.55		Chr1:10528417	0.38	0.125
					Chr4:5792218	0.74	0.14	0.18	0		Chr1:10528438	0.55	0.075
					Chr4:7103357	0.95	0.14	0.14	0		Chr1:10529079	0.49	0.055
					Chr4:7103804	0.81	0.17	0.31	0		Chr1:10537388	0.53	0.67
					Chr4:7103861	0.4	0.06	0.12	0		Chr1:10538810	0.355	0.175
					Chr4:7103914	0.7	0.15	0.24	0		Chr1:10539185	0.43	0.35
					Chr4:7104668	0.87	0.18	0.23	0		Chr1:10539545	0.235	0.06
					Chr2:5060312	0	0.56	0.46	0		Chr1:10539995	0.475	0.34
					Chr4:7372111	0	0.03	0.06	0		Chr1:10555710	0.58	0.425
					Chr1:8841115	0.58	0	0	0.2		Chr1:10566508	0.735	0.715
					Chr4:6043486	0.83	0	0	0.17		Chr1:1057847	0.105	0.06
					Chr4:6352801	0.72	0	0.29	0		Chr1:10581903	0.735	0.805
					Chr1:10283809	0.48	0.02	0.02	0.03		Chr1:10587157	0.725	0.88
					Chr1:1493741	0.73	0	0.06	0.02		Chr1:10587897	0.275	0.105
					Chr1:1714500	0.76	0	0.36	0		Chr1:10588318	0.465	0.425
					Chr1:1929427	0.54	0	0.06	0.02		Chr1:10588590	0.29	0.245
					Chr1:2697928	0.93	0	0.17	0		Chr1:10588856	0.355	0.375
					Chr1:3066488	0.26	0	0.09	0		Chr1:10589709	0.45	0.705
					Chr1:3669349	0.4	0.05	0.02	0.02		Chr1:10589997	0.445	0.52
					Chr1:5340138	0.54	0	0	0.03		Chr1:10590796	0.48	0.515
					Chr1:673633	0.57	0	0	0.61		Chr1:10595015	0.35	0.19
					Chr1:6737146	0.86	0	0	0.11		Chr1:10595553	0.295	0.06
					Chr2:1172649	0.3	0	0.12	0		Chr1:10595692	0.385	0.19
					Chr2:1718285	0.64	0	0	0.06		Chr1:10598084	0.18	0.04
					Chr2:2955167	0.76	0	0	0.16		Chr1:10598420	0.26	0.135
					Chr2:4368586	0.85	0.38	0	0		Chr1:10608909	0.645	0.215
					Chr2:4620464	0.66	0	0	0.28		Chr1:10609604	0.705	0.42
					Chr2:6977101	0.51	0	0	0.06		Chr1:10615997	0.49	0.625
					Chr2:7536494	0.81	0.21	0	0		Chr1:10616360	0.36	0.105
					Chr3:1067764	0.85	0	0	0.29		Chr1:10616516	0.575	0.8
					Chr3:1730999	0.92	0.09	0	0		Chr1:10617092	0.505	0.765
					Chr3:2471612	0.78	0.15	0	0		Chr1:10617994	0.41	0.665
					Chr3:5332345	0.53	0	0	0.05		Chr1:10618038	0.395	0.66
					Chr4:1726144	0.85	0	0.26	0		Chr1:10618039	0.31	0.245
					Chr4:5473234	0.21	0.05	0	0		Chr1:10618064	0.36	0.175
					Chr4:5585195	0.69	0	0.17	0		Chr1:10622370	0.475	0.375
					Chr4:5918993	0.72	0	0	0.07		Chr1:10622697	0.345	0.17
					Chr4:608555	0.92	0	0	0.11		Chr1:1062303	0.255	0.145
					Chr4:6160912	0.45	0	0.03	0.02		Chr1:10623705	0.24	0.31
					Chr4:7267919	0.05	0	0.05	0		Chr1:1062398	0.515	0.47
											Chr1:1062704	0.425	0.48
											Chr1:1063094	0.445	0.49
											Chr1:10632112	0.055	0.055
											Chr1:10633326	0.1	0.12
											Chr1:10633451	0.135	0.14
											Chr1:10633976	0.19	0.205
											Chr1:10649057	0.5	0.255
											Chr1:10649345	0.5	0.5
											Chr1:10649765	0.445	0.28
											Chr1:10649834	0.515	0.405
											Chr1:10649859	0.48	0.22
											Chr1:10650023	0.495	0.13
											Chr1:10650401	0.55	0.795
											Chr1:1065161	0.16	0.07
											Chr1:10654122	0.165	0.385
											Chr1:10658999	0.225	0.285
											Chr1:10659868	0.21	0.085
											Chr1:10659961	0.535	0.435
											Chr1:10660235	0.57	0.625
											Chr1:10660425	0.52	0.285
											Chr1:10660581	0.64	0.65
											Chr1:10660683	0.14	0.055
											Chr1:10660802	0.695	0.81
											Chr1:10661099	0.355	0.065
											Chr1:10661816	0.365	0.07
											Chr1:10667675	0.34	0.085
											Chr1:10668036	0.175	0.095
											Chr1:10668245	0.29	0.235
											Chr1:10671895	0.17	0.035
											Chr1:10671990	0.38	0.21
											Chr1:10672754	0.76	0.91
											Chr1:10673056	0.33	0.23
											Chr1:10673210	0.45	0.63
											Chr1:10676116	0.435	0.115
											Chr1:1067661	0.27	0.055
											Chr1:1068208	0.56	0.875
											Chr1:1068281	0.355	0.25
											Chr1:10685827	0.42	0.06
											Chr1:1068586	0.205	0.065
											Chr1:1068592	0.29	0.06
											Chr1:10686036	0.54	0.235
											Chr1:10686091	0.49	0.245
											Chr1:10686108	0.43	0.035
											Chr1:10686144	0.595	0.725
											Chr1:10686313	0.575	0.245
											Chr1:10686577	0.635	0.535
											Chr1:10688054	0.28	0.455
											Chr1:1068826	0.27	0.08
											Chr1:1068932	0.46	0.535
											Chr1:1069033	0.285	0.08
											Chr1:10700190	0.385	0.42
											Chr1:10701759	0.165	0.405
											Chr1:1070222	0.665	0.09
											Chr1:10704328	0.245	0.145
											Chr1:10710157	0.215	0.25
											Chr1:10710621	0.135	0.25
											Chr1:10710976	0.375	0.595
											Chr1:10712494	0.37	0.385
											Chr1:10717188	0.27	0.39
											Chr1:10719387	0.48	0.37
											Chr1:10720004	0.51	0.585
											Chr1:10720545	0.55	0.695
											Chr1:10720808	0.325	0.075
											Chr1:10721004	0.43	0.325
											Chr1:10721170	0.635	0.755
											Chr1:10721252	0.365	0.13
											Chr1:10721405	0.565	0.685
											Chr1:10728478	0.36	0.465
											Chr1:10733247	0.535	0.6
											Chr1:10733367	0.63	0.605
											Chr1:10733436	0.62	0.64
											Chr1:10733473	0.44	0.285
											Chr1:10733538	0.615	0.72
											Chr1:10733874	0.25	0.085
											Chr1:10733913	0.2	0.045
											Chr1:10734922	0.51	0.715
											Chr1:10736252	0.19	0.145
											Chr1:10736458	0.36	0.505
											Chr1:10737207	0.21	0.32
											Chr1:10741297	0.315	0.355
											Chr1:10748946	0.085	0.13
											Chr1:10749219	0.055	0.045
											Chr1:10749338	0.2	0.225
											Chr1:10752939	0.285	0.24
											Chr1:10753620	0.27	0.37
											Chr1:1075669	0.535	0.295
											Chr1:10757283	0.525	0.425
											Chr1:10757515	0.35	0.205
											Chr1:10758225	0.345	0.155
											Chr1:10781388	0.355	0.23
											Chr1:10781902	0.37	0.225
											Chr1:10782112	0.38	0.5
											Chr1:10782535	0.47	0.53
											Chr1:10782646	0.38	0.445
											Chr1:10782898	0.335	0.35
											Chr1:10783600	0.515	0.675
											Chr1:10783787	0.36	0.35
											Chr1:1078930	0.285	0.205
											Chr1:1079084	0.22	0.09
											Chr1:1079098	0.68	0.885
											Chr1:10814257	0.075	0.09
											Chr1:10834364	0.14	0.145
											Chr1:10835176	0.19	0.345
											Chr1:10836822	0.67	0.41
											Chr1:10837820	0.815	0.43
											Chr1:10837833	0.605	0.165
											Chr1:1083807	0.22	0.29
											Chr1:10838359	0.59	0.545
											Chr1:10840927	0.51	0.195
											Chr1:10841235	0.285	0.055
											Chr1:10841449	0.345	0.105
											Chr1:10841468	0.675	0.52
											Chr1:10841527	0.775	0.88
											Chr1:10842056	0.645	0.7
											Chr1:10842108	0.74	0.86
											Chr1:10846776	0.245	0.255
											Chr1:10847247	0.31	0.375
											Chr1:1087800	0.115	0.1
											Chr1:1089255	0.26	0.3
											Chr1:1089772	0.54	0.415
											Chr1:1089926	0.23	0.18
											Chr1:10906191	0.755	0.14
											Chr1:10906891	0.435	0.17
											Chr1:10911048	0.24	0.275
											Chr1:10912582	0.37	0.69
											Chr1:10913258	0.285	0.185
											Chr1:10913745	0.555	0.605
											Chr1:10959471	0.56	0.875
											Chr1:10966184	0.555	0.535
											Chr1:10988205	0.28	0.68
											Chr1:10993249	0.205	0.165
											Chr1:11001914	0.49	0.555
											Chr1:11003322	0.32	0.075
											Chr1:11008409	0.61	0.12
											Chr1:11009089	0.68	0.305
											Chr1:11035407	0.435	0.07
											Chr1:11036033	0.64	0.065
											Chr1:11036613	0.84	0.685
											Chr1:11036964	0.815	0.47
											Chr1:1104565	0.155	0.085
											Chr1:11050426	0.355	0.54
											Chr1:11071363	0.395	0.44
											Chr1:11075959	0.745	0.665
											Chr1:11076394	0.545	0.52
											Chr1:11077312	0.53	0.46
											Chr1:11079223	0.405	0.38
											Chr1:11081437	0.24	0.27
											Chr1:11081854	0.195	0.265
											Chr1:11082199	0.48	0.385
											Chr1:11083016	0.54	0.775
											Chr1:11083141	0.285	0.085
											Chr1:11083194	0.435	0.115
											Chr1:11083386	0.52	0.66
											Chr1:11083387	0.425	0.175
											Chr1:11083581	0.505	0.675
											Chr1:11083706	0.35	0.045
											Chr1:11083756	0.475	0.445
											Chr1:11083816	0.5	0.7
											Chr1:11083882	0.33	0.08
											Chr1:1108867	0.105	0.14
											Chr1:11089820	0.515	0.395
											Chr1:11096798	0.28	0.355
											Chr1:11105804	0.515	0.655
											Chr1:11105866	0.39	0.56
											Chr1:11106002	0.16	0.175
											Chr1:11106580	0.32	0.47
											Chr1:11106866	0.22	0.245
											Chr1:11107224	0.33	0.385
											Chr1:11107887	0.095	0.045
											Chr1:11108415	0.11	0.07
											Chr1:11108499	0.065	0.035
											Chr1:11108552	0.57	0.625
											Chr1:11112222	0.255	0.105
											Chr1:11115108	0.245	0.365
											Chr1:11123107	0.145	0.03
											Chr1:11123262	0.225	0.05
											Chr1:11123282	0.31	0.14
											Chr1:11124770	0.305	0.335
											Chr1:11125154	0.325	0.31
											Chr1:11125206	0.225	0.115
											Chr1:11125244	0.33	0.345
											Chr1:11131410	0.4	0.195
											Chr1:11131782	0.385	0.295
											Chr1:11132755	0.19	0.105
											Chr1:11161237	0.135	0.145
											Chr1:11161888	0.36	0.545
											Chr1:11162210	0.095	0.085
											Chr1:11162411	0.045	0.04
											Chr1:11162507	0.295	0.385
											Chr1:11163235	0.185	0.21
											Chr1:11163484	0.19	0.22
											Chr1:11163688	0.165	0.175
											Chr1:11163826	0.125	0.075
											Chr1:1116400	0.15	0.08
											Chr1:11174539	0.26	0.155
											Chr1:11174822	0.255	0.045
											Chr1:11175485	0.715	0.92
											Chr1:11176280	0.705	0.895
											Chr1:11176457	0.76	0.925
											Chr1:11176586	0.625	0.705
											Chr1:11176872	0.35	0.145
											Chr1:11176962	0.32	0.155
											Chr1:11177906	0.165	0.035
											Chr1:11178041	0.435	0.735
											Chr1:11182744	0.17	0.145
											Chr1:11184631	0.175	0.35
											Chr1:11184762	0.205	0.375
											Chr1:11185543	0.095	0.145
											Chr1:11186176	0.245	0.4
											Chr1:11186683	0.315	0.34
											Chr1:11186914	0.18	0.135
											Chr1:11187009	0.21	0.325
											Chr1:11187246	0.24	0.205
											Chr1:11187600	0.215	0.085
											Chr1:11187963	0.155	0.195
											Chr1:11188047	0.145	0.06
											Chr1:1119593	0.91	0.87
											Chr1:11196389	0.435	0.14
											Chr1:11196573	0.135	0.03
											Chr1:11197763	0.335	0.045
											Chr1:11197811	0.46	0.31
											Chr1:11198282	0.585	0.61
											Chr1:1119857	0.275	0.03
											Chr1:1119892	0.935	0.87
											Chr1:1120009	0.935	0.915
											Chr1:1120414	0.975	0.97
											Chr1:1120975	0.7	0.315
											Chr1:1121286	0.935	0.905
											Chr1:1122072	0.955	0.965
											Chr1:1122546	0.375	0.045
											Chr1:1124286	0.28	0.205
											Chr1:1124342	0.14	0.145
											Chr1:1124414	0.215	0.295
											Chr1:1124451	0.445	0.685
											Chr1:1125309	0.295	0.27
											Chr1:11292932	0.64	0.79
											Chr1:11293053	0.275	0.26
											Chr1:1129334	0.61	0.28
											Chr1:1129655	0.44	0.08
											Chr1:1129696	0.5	0.09
											Chr1:1129890	0.615	0.385
											Chr1:11302870	0.285	0.43
											Chr1:1134862	0.375	0.36
											Chr1:1135347	0.36	0.17
											Chr1:1135495	0.46	0.71
											Chr1:1135567	0.37	0.215
											Chr1:11357498	0.485	0.425
											Chr1:11357645	0.465	0.265
											Chr1:1135843	0.3	0.19
											Chr1:1135846	0.31	0.24
											Chr1:1135975	0.345	0.19
											Chr1:11421245	0.1	0.285
											Chr1:1146152	0.155	0.665
											Chr1:1146221	0.05	0.245
											Chr1:1153502	0.395	0.455
											Chr1:1153709	0.405	0.535
											Chr1:1153998	0.055	0.05
											Chr1:1154882	0.09	0.055
											Chr1:1156813	0.425	0.395
											Chr1:1157103	0.36	0.16
											Chr1:1157335	0.335	0.235
											Chr1:1158053	0.705	0.305
											Chr1:1158221	0.665	0.235
											Chr1:1158251	0.68	0.555
											Chr1:1158413	0.585	0.135
											Chr1:1159136	0.585	0.345
											Chr1:1159208	0.645	0.12
											Chr1:1159916	0.705	0.545
											Chr1:1162393	0.31	0.125
											Chr1:1162624	0.26	0.07
											Chr1:1164524	0.17	0.09
											Chr1:1164761	0.385	0.425
											Chr1:1165367	0.185	0.07
											Chr1:1165973	0.105	0.065
											Chr1:1165977	0.38	0.295
											Chr1:1166237	0.375	0.405
											Chr1:1167828	0.265	0.22
											Chr1:1173115	0.225	0.1
											Chr1:1173190	0.345	0.23
											Chr1:1173853	0.43	0.5
											Chr1:1174384	0.24	0.285
											Chr1:1177358	0.445	0.68
											Chr1:1177503	0.615	0.675
											Chr1:1177902	0.365	0.725
											Chr1:1177984	0.225	0.145
											Chr1:1178395	0.59	0.65
											Chr1:1179235	0.5	0.57
											Chr1:1179624	0.18	0.035
											Chr1:1179661	0.3	0.03
											Chr1:1180166	0.62	0.255
											Chr1:1180251	0.585	0.22
											Chr1:1184302	0.38	0.64
											Chr1:1184365	0.46	0.805
											Chr1:1184431	0.46	0.87
											Chr1:1184647	0.37	0.77
											Chr1:1184950	0.46	0.765
											Chr1:1184960	0.305	0.1
											Chr1:1185307	0.415	0.72
											Chr1:1185358	0.345	0.535
											Chr1:1185698	0.19	0.155
											Chr1:1186150	0.215	0.42
											Chr1:1186315	0.185	0.165
											Chr1:1187603	0.085	0.045
											Chr1:1187699	0.475	0.845
											Chr1:1189780	0.185	0.105
											Chr1:1189930	0.095	0.04
											Chr1:1189933	0.325	0.285
											Chr1:1190053	0.46	0.75
											Chr1:1190967	0.625	0.205
											Chr1:1191095	0.785	0.855
											Chr1:1191278	0.875	0.87
											Chr1:1191551	0.705	0.28
											Chr1:1191836	0.58	0.2
											Chr1:1192256	0.445	0.055
											Chr1:1192583	0.82	0.91
											Chr1:1198174	0.075	0.045
											Chr1:1200772	0.41	0.32
											Chr1:1202619	0.085	0.15
											Chr1:1203659	0.215	0.325
											Chr1:1208546	0.365	0.575
											Chr1:1210088	0.5	0.785
											Chr1:1210544	0.325	0.23
											Chr1:1210933	0.44	0.43
											Chr1:1211552	0.35	0.645
											Chr1:1211742	0.18	0.13
											Chr1:1217835	0.225	0.04
											Chr1:1217917	0.775	0.92
											Chr1:1218002	0.275	0.04
											Chr1:1218860	0.18	0.04
											Chr1:1220687	0.345	0.515
											Chr1:1220790	0.28	0.19
											Chr1:1221983	0.38	0.255
											Chr1:1227972	0.39	0.315
											Chr1:1228303	0.42	0.195
											Chr1:1228531	0.285	0.07
											Chr1:1229224	0.38	0.205
											Chr1:1229473	0.765	0.965
											Chr1:1229702	0.505	0.63
											Chr1:1234012	0.275	0.215
											Chr1:1234450	0.205	0.075
											Chr1:1235104	0.435	0.5
											Chr1:1235264	0.3	0.16
											Chr1:1235495	0.325	0.15
											Chr1:1235956	0.42	0.43
											Chr1:1236415	0.315	0.16
											Chr1:1236422	0.235	0.05
											Chr1:1236692	0.25	0.05
											Chr1:1243696	0.31	0.385
											Chr1:1243903	0.14	0.075
											Chr1:1243930	0.08	0.035
											Chr1:1248306	0.145	0.03
											Chr1:1248703	0.58	0.435
											Chr1:1248895	0.545	0.225
											Chr1:1251023	0.065	0.04
											Chr1:1259651	0.24	0.08
											Chr1:1259834	0.235	0.14
											Chr1:1259861	0.63	0.78
											Chr1:1267344	0.055	0.06
											Chr1:1268323	0.695	0.14
											Chr1:1268430	0.52	0.07
											Chr1:1272629	0.17	0.04
											Chr1:1279988	0.24	0.325
											Chr1:1280160	0.22	0.21
											Chr1:1280399	0.31	0.3
											Chr1:1280600	0.3	0.19
											Chr1:1282366	0.05	0.04
											Chr1:1283761	0.27	0.445
											Chr1:1284034	0.21	0.42
											Chr1:1284405	0.35	0.195
											Chr1:1284841	0.32	0.325
											Chr1:1284925	0.32	0.26
											Chr1:1290713	0.575	0.215
											Chr1:1290958	0.355	0.115
											Chr1:1291339	0.64	0.41
											Chr1:1292560	0.645	0.24
											Chr1:1292829	0.075	0.045
											Chr1:1292884	0.655	0.455
											Chr1:1304925	0.13	0.265
											Chr1:1305027	0.28	0.325
											Chr1:1312690	0.48	0.215
											Chr1:1312700	0.445	0.155
											Chr1:1313025	0.545	0.36
											Chr1:1313525	0.58	0.26
											Chr1:1313539	0.4	0.055
											Chr1:1315847	0.455	0.76
											Chr1:1316192	0.375	0.47
											Chr1:1316575	0.39	0.21
											Chr1:1316744	0.145	0.26
											Chr1:1317086	0.195	0.075
											Chr1:1317110	0.17	0.08
											Chr1:1317233	0.29	0.305
											Chr1:1317242	0.64	0.84
											Chr1:1317243	0.25	0.215
											Chr1:1317860	0.215	0.145
											Chr1:1317867	0.45	0.61
											Chr1:1318001	0.41	0.48
											Chr1:1318155	0.44	0.52
											Chr1:1318817	0.245	0.08
											Chr1:1319494	0.385	0.51
											Chr1:1324398	0.59	0.04
											Chr1:1324631	0.47	0.165
											Chr1:1325021	0.295	0.05
											Chr1:1328388	0.365	0.385
											Chr1:1329420	0.22	0.165
											Chr1:1333794	0.57	0.73
											Chr1:1333968	0.36	0.08
											Chr1:1333996	0.46	0.21
											Chr1:1334212	0.64	0.53
											Chr1:1334539	0.505	0.335
											Chr1:1334596	0.705	0.8
											Chr1:1334971	0.61	0.335
											Chr1:1338592	0.21	0.12
											Chr1:1354991	0.35	0.225
											Chr1:1355956	0.39	0.385
											Chr1:1356218	0.215	0.175
											Chr1:1356844	0.2	0.125
											Chr1:1371732	0.05	0.13
											Chr1:1371744	0.085	0.17
											Chr1:1372672	0.175	0.275
											Chr1:1378987	0.27	0.475
											Chr1:1378992	0.15	0.055
											Chr1:1379093	0.21	0.13
											Chr1:1379201	0.415	0.555
											Chr1:1379705	0.325	0.215
											Chr1:1380149	0.26	0.275
											Chr1:1380526	0.325	0.465
											Chr1:1380701	0.22	0.065
											Chr1:1380878	0.12	0.055
											Chr1:1381009	0.39	0.565
											Chr1:1384676	0.525	0.775
											Chr1:1388287	0.605	0.375
											Chr1:1389252	0.685	0.575
											Chr1:1389446	0.675	0.585
											Chr1:1390140	0.785	0.84
											Chr1:1390298	0.36	0.07
											Chr1:1390499	0.325	0.06
											Chr1:1390753	0.485	0.19
											Chr1:1391579	0.65	0.17
											Chr1:1391992	0.34	0.07
											Chr1:1392015	0.325	0.045
											Chr1:1393054	0.705	0.405
											Chr1:1393279	0.335	0.04
											Chr1:1393324	0.615	0.2
											Chr1:1393570	0.84	0.725
											Chr1:1393678	0.665	0.52
											Chr1:1393955	0.76	0.39
											Chr1:1394024	0.495	0.075
											Chr1:1394236	0.835	0.655
											Chr1:1394237	0.6	0.11
											Chr1:1394390	0.6	0.145
											Chr1:1394527	0.665	0.275
											Chr1:1394528	0.775	0.61
											Chr1:1397755	0.235	0.375
											Chr1:1411108	0.175	0.22
											Chr1:1416839	0.345	0.37
											Chr1:1417566	0.14	0.075
											Chr1:1418394	0.15	0.155
											Chr1:1420366	0.36	0.25
											Chr1:1421276	0.535	0.55
											Chr1:1436391	0.175	0.07
											Chr1:1439931	0.42	0.045
											Chr1:1449485	0.065	0.075
											Chr1:1452800	0.855	0.695
											Chr1:1458265	0.365	0.065
											Chr1:1458488	0.25	0.03
											Chr1:1459450	0.28	0.035
											Chr1:1464586	0.07	0.075
											Chr1:1464741	0.11	0.125
											Chr1:1466140	0.385	0.54
											Chr1:1466203	0.095	0.05
											Chr1:1467125	0.42	0.58
											Chr1:1467289	0.385	0.165
											Chr1:1467523	0.625	0.39
											Chr1:1468040	0.55	0.465
											Chr1:1468087	0.5	0.295
											Chr1:1469102	0.495	0.06
											Chr1:1473021	0.575	0.79
											Chr1:1473906	0.09	0.045
											Chr1:1475238	0.435	0.16
											Chr1:1475342	0.37	0.07
											Chr1:1475524	0.235	0.045
											Chr1:1475644	0.42	0.175
											Chr1:1475919	0.55	0.77
											Chr1:1476837	0.31	0.275
											Chr1:1480109	0.375	0.545
											Chr1:1480241	0.17	0.065
											Chr1:1481086	0.345	0.55
											Chr1:1484807	0.185	0.265
											Chr1:1485093	0.175	0.315
											Chr1:1488191	0.565	0.825
											Chr1:1490165	0.315	0.335
											Chr1:1493741	0.555	0.775
											Chr1:1494321	0.555	0.695
											Chr1:1499208	0.185	0.045
											Chr1:1500736	0.075	0.055
											Chr1:1500772	0.185	0.32
											Chr1:1501194	0.22	0.355
											Chr1:1501243	0.16	0.25
											Chr1:1502076	0.185	0.29
											Chr1:1505034	0.135	0.345
											Chr1:1508799	0.285	0.05
											Chr1:1510244	0.12	0.41
											Chr1:1514266	0.41	0.19
											Chr1:1514402	0.4	0.36
											Chr1:1514444	0.405	0.425
											Chr1:1514825	0.325	0.085
											Chr1:1514944	0.205	0.035
											Chr1:1514983	0.175	0.04
											Chr1:1515381	0.365	0.265
											Chr1:1520563	0.43	0.51
											Chr1:1521238	0.27	0.435
											Chr1:1524052	0.185	0.08
											Chr1:1530113	0.435	0.18
											Chr1:1537797	0.235	0.42
											Chr1:1539849	0.5	0.555
											Chr1:1545489	0.33	0.21
											Chr1:1545615	0.225	0.085
											Chr1:1546549	0.31	0.34
											Chr1:1551636	0.31	0.185
											Chr1:1552012	0.455	0.505
											Chr1:1553345	0.13	0.055
											Chr1:1559150	0.065	0.095
											Chr1:1559213	0.085	0.065
											Chr1:1560022	0.165	0.135
											Chr1:1560611	0.15	0.08
											Chr1:1561160	0.305	0.415
											Chr1:1562589	0.315	0.29
											Chr1:1566751	0.135	0.155
											Chr1:1566940	0.09	0.045
											Chr1:1569703	0.285	0.52
											Chr1:1569817	0.25	0.385
											Chr1:1570514	0.07	0.1
											Chr1:1573808	0.625	0.615
											Chr1:1574460	0.55	0.235
											Chr1:1577745	0.8	0.905
											Chr1:1577874	0.59	0.24
											Chr1:1577937	0.435	0.095
											Chr1:1578078	0.815	0.72
											Chr1:1578794	0.53	0.135
											Chr1:1579327	0.445	0.24
											Chr1:1579336	0.315	0.055
											Chr1:1579942	0.66	0.255
											Chr1:1580035	0.76	0.395
											Chr1:1583078	0.345	0.385
											Chr1:1586735	0.195	0.29
											Chr1:1588149	0.41	0.495
											Chr1:1589711	0.405	0.665
											Chr1:1590179	0.13	0.105
											Chr1:1593005	0.24	0.285
											Chr1:1594407	0.275	0.48
											Chr1:1597435	0.255	0.095
											Chr1:1597486	0.275	0.455
											Chr1:1597804	0.48	0.835
											Chr1:1598020	0.49	0.685
											Chr1:1598308	0.445	0.795
											Chr1:1599155	0.23	0.12
											Chr1:1600083	0.125	0.05
											Chr1:1602047	0.455	0.63
											Chr1:1602128	0.21	0.075
											Chr1:1602392	0.34	0.27
											Chr1:1604351	0.345	0.435
											Chr1:1605171	0.19	0.16
											Chr1:1607902	0.31	0.385
											Chr1:1607921	0.205	0.175
											Chr1:1608036	0.15	0.05
											Chr1:1608398	0.22	0.475
											Chr1:1608742	0.19	0.09
											Chr1:1611574	0.055	0.06
											Chr1:1612429	0.225	0.13
											Chr1:1625581	0.39	0.155
											Chr1:1625588	0.62	0.89
											Chr1:1626413	0.6	0.615
											Chr1:1627233	0.475	0.12
											Chr1:1627403	0.58	0.45
											Chr1:1627671	0.43	0.075
											Chr1:1627799	0.46	0.215
											Chr1:1628036	0.39	0.215
											Chr1:1628115	0.475	0.315
											Chr1:1628292	0.62	0.55
											Chr1:1628475	0.53	0.165
											Chr1:1628582	0.365	0.06
											Chr1:1628814	0.54	0.105
											Chr1:1628985	0.255	0.03
											Chr1:1629100	0.565	0.42
											Chr1:1629996	0.665	0.52
											Chr1:1630133	0.715	0.145
											Chr1:1633981	0.495	0.185
											Chr1:1634443	0.39	0.06
											Chr1:1634455	0.49	0.1
											Chr1:1636420	0.36	0.33
											Chr1:1640330	0.4	0.725
											Chr1:1640801	0.245	0.135
											Chr1:1640921	0.13	0.04
											Chr1:1641011	0.375	0.71
											Chr1:1644744	0.03	0.04
											Chr1:1644941	0.18	0.19
											Chr1:1645335	0.08	0.09
											Chr1:1645633	0.56	0.785
											Chr1:1659502	0.48	0.26
											Chr1:1660577	0.705	0.855
											Chr1:1660709	0.42	0.205
											Chr1:1661960	0.335	0.14
											Chr1:1673449	0.87	0.19
											Chr1:1674543	0.565	0.05
											Chr1:1686352	0.27	0.135
											Chr1:1687981	0.095	0.03
											Chr1:1688956	0.825	0.94
											Chr1:1689091	0.51	0.785
											Chr1:1689412	0.275	0.06
											Chr1:1692762	0.31	0.29
											Chr1:1693062	0.15	0.065
											Chr1:1693656	0.175	0.16
											Chr1:1697181	0.24	0.13
											Chr1:1697362	0.43	0.32
											Chr1:1713775	0.34	0.06
											Chr1:1713974	0.62	0.845
											Chr1:1714500	0.67	0.875
											Chr1:1715768	0.59	0.745
											Chr1:1719999	0.28	0.36
											Chr1:1725744	0.56	0.415
											Chr1:1727160	0.51	0.48
											Chr1:1733662	0.16	0.3
											Chr1:1733909	0.055	0.04
											Chr1:1734384	0.55	0.255
											Chr1:1734651	0.625	0.66
											Chr1:1735740	0.655	0.73
											Chr1:1736019	0.81	0.895
											Chr1:1736682	0.82	0.95
											Chr1:1736724	0.49	0.165
											Chr1:1736754	0.775	0.69
											Chr1:1737447	0.855	0.905
											Chr1:1737655	0.595	0.13
											Chr1:1739967	0.51	0.495
											Chr1:1742961	0.635	0.47
											Chr1:1749150	0.61	0.775
											Chr1:1749196	0.48	0.485
											Chr1:1750421	0.425	0.29
											Chr1:1751538	0.37	0.345
											Chr1:1760154	0.58	0.65
											Chr1:1760278	0.475	0.435
											Chr1:1760878	0.58	0.565
											Chr1:1761613	0.55	0.58
											Chr1:1765324	0.37	0.125
											Chr1:1769685	0.29	0.405
											Chr1:1771016	0.41	0.255
											Chr1:1771277	0.45	0.205
											Chr1:1771344	0.37	0.1
											Chr1:1771628	0.6	0.715
											Chr1:1772307	0.34	0.11
											Chr1:1773175	0.33	0.07
											Chr1:1776850	0.28	0.385
											Chr1:1777165	0.395	0.51
											Chr1:1799622	0.8	0.83
											Chr1:1800219	0.65	0.275
											Chr1:1800298	0.505	0.065
											Chr1:1800659	0.695	0.77
											Chr1:1801319	0.57	0.25
											Chr1:1801376	0.665	0.835
											Chr1:1815955	0.42	0.63
											Chr1:1816081	0.31	0.32
											Chr1:1816740	0.24	0.29
											Chr1:1817245	0.51	0.575
											Chr1:1817416	0.395	0.48
											Chr1:1826611	0.215	0.035
											Chr1:1827108	0.36	0.22
											Chr1:1827620	0.285	0.2
											Chr1:1828015	0.34	0.485
											Chr1:1828512	0.355	0.425
											Chr1:1828706	0.305	0.135
											Chr1:1832740	0.255	0.635
											Chr1:1832994	0.26	0.475
											Chr1:1833505	0.185	0.16
											Chr1:1833650	0.315	0.725
											Chr1:1835169	0.355	0.56
											Chr1:1835848	0.395	0.195
											Chr1:1836004	0.56	0.59
											Chr1:1836143	0.37	0.105
											Chr1:1837093	0.585	0.53
											Chr1:1837143	0.31	0.135
											Chr1:1837199	0.655	0.76
											Chr1:1837272	0.675	0.89
											Chr1:1837417	0.735	0.835
											Chr1:1837720	0.66	0.855
											Chr1:1837756	0.275	0.09
											Chr1:1842046	0.265	0.08
											Chr1:1842404	0.355	0.08
											Chr1:1847011	0.515	0.775
											Chr1:1850440	0.57	0.74
											Chr1:1851626	0.165	0.045
											Chr1:1851843	0.285	0.345
											Chr1:1851903	0.3	0.28
											Chr1:1852576	0.505	0.66
											Chr1:1852642	0.265	0.03
											Chr1:1852861	0.42	0.345
											Chr1:1853020	0.39	0.23
											Chr1:1853387	0.615	0.66
											Chr1:1853483	0.15	0.04
											Chr1:1853849	0.565	0.785
											Chr1:1853970	0.42	0.5
											Chr1:1854020	0.235	0.04
											Chr1:1854021	0.28	0.105
											Chr1:1854102	0.135	0.035
											Chr1:1854164	0.315	0.095
											Chr1:1856445	0.445	0.455
											Chr1:1874425	0.655	0.75
											Chr1:1878960	0.135	0.07
											Chr1:1879360	0.355	0.465
											Chr1:1879607	0.29	0.47
											Chr1:1879758	0.33	0.65
											Chr1:1880493	0.175	0.185
											Chr1:1881952	0.115	0.08
											Chr1:1886990	0.16	0.135
											Chr1:1887313	0.125	0.04
											Chr1:1887456	0.18	0.54
											Chr1:1887542	0.15	0.08
											Chr1:1890327	0.465	0.645
											Chr1:1890498	0.16	0.165
											Chr1:1890552	0.47	0.75
											Chr1:1891902	0.24	0.245
											Chr1:1892149	0.11	0.045
											Chr1:1892187	0.2	0.12
											Chr1:1892800	0.31	0.435
											Chr1:1892835	0.185	0.09
											Chr1:1892936	0.385	0.465
											Chr1:1899374	0.545	0.215
											Chr1:1899606	0.545	0.135
											Chr1:1900266	0.655	0.5
											Chr1:1900503	0.61	0.195
											Chr1:1900698	0.64	0.11
											Chr1:1901355	0.48	0.055
											Chr1:1901439	0.675	0.355
											Chr1:1901524	0.425	0.04
											Chr1:1901994	0.72	0.82
											Chr1:1910182	0.22	0.42
											Chr1:1910451	0.265	0.48
											Chr1:1910472	0.26	0.375
											Chr1:1910532	0.145	0.17
											Chr1:1910877	0.185	0.12
											Chr1:1910898	0.2	0.135
											Chr1:1911067	0.2	0.185
											Chr1:1919659	0.485	0.185
											Chr1:1919708	0.38	0.08
											Chr1:1919936	0.4	0.085
											Chr1:1920082	0.48	0.215
											Chr1:1929427	0.305	0.37
											Chr1:1929776	0.135	0.105
											Chr1:1929791	0.1	0.09
											Chr1:1931108	0.085	0.12
											Chr1:1937988	0.43	0.175
											Chr1:1938736	0.52	0.17
											Chr1:1939273	0.315	0.07
											Chr1:1939827	0.27	0.05
											Chr1:1941153	0.25	0.295
											Chr1:1950456	0.805	0.38
											Chr1:1950702	0.76	0.295
											Chr1:1950756	0.285	0.035
											Chr1:1951221	0.805	0.445
											Chr1:1951318	0.915	0.855
											Chr1:1951408	0.645	0.2
											Chr1:1951687	0.875	0.655
											Chr1:1951746	0.31	0.035
											Chr1:1955520	0.305	0.165
											Chr1:1956884	0.61	0.405
											Chr1:1957011	0.395	0.065
											Chr1:1958296	0.55	0.085
											Chr1:1958582	0.57	0.22
											Chr1:1958677	0.575	0.135
											Chr1:1958882	0.8	0.915
											Chr1:1962793	0.14	0.12
											Chr1:1964997	0.25	0.09
											Chr1:1968993	0.245	0.085
											Chr1:1969040	0.535	0.435
											Chr1:1971021	0.535	0.275
											Chr1:1976460	0.465	0.58
											Chr1:1976852	0.245	0.105
											Chr1:1976926	0.525	0.9
											Chr1:1977188	0.195	0.16
											Chr1:1977204	0.3	0.15
											Chr1:1977568	0.415	0.415
											Chr1:1977577	0.47	0.8
											Chr1:1977669	0.47	0.795
											Chr1:1977712	0.365	0.31
											Chr1:1978360	0.43	0.1
											Chr1:1978668	0.355	0.31
											Chr1:1978810	0.33	0.15
											Chr1:1979239	0.355	0.04
											Chr1:1987777	0.705	0.06
											Chr1:1987783	0.78	0.36
											Chr1:1987828	0.81	0.45
											Chr1:1987973	0.91	0.86
											Chr1:1988523	0.875	0.925
											Chr1:1995046	0.54	0.42
											Chr1:1999271	0.3	0.26
											Chr1:1999274	0.385	0.5
											Chr1:2006644	0.28	0.24
											Chr1:2010929	0.355	0.435
											Chr1:2011295	0.19	0.32
											Chr1:2011685	0.345	0.495
											Chr1:2011946	0.245	0.335
											Chr1:2014959	0.39	0.545
											Chr1:2021318	0.055	0.05
											Chr1:2023064	0.11	0.12
											Chr1:2023089	0.395	0.535
											Chr1:2028968	0.175	0.325
											Chr1:2029249	0.04	0.045
											Chr1:2033070	0.1	0.15
											Chr1:2033982	0.16	0.17
											Chr1:2035941	0.11	0.13
											Chr1:2036412	0.085	0.085
											Chr1:2036709	0.09	0.055
											Chr1:2037384	0.085	0.05
											Chr1:2037666	0.05	0.03
											Chr1:2038665	0.09	0.03
											Chr1:2039015	0.13	0.075
											Chr1:2039820	0.19	0.195
											Chr1:2041456	0.095	0.155
											Chr1:2049561	0.595	0.13
											Chr1:2049686	0.6	0.285
											Chr1:2050834	0.415	0.06
											Chr1:2051073	0.365	0.08
											Chr1:2054060	0.205	0.095
											Chr1:2054537	0.165	0.045
											Chr1:2063696	0.215	0.075
											Chr1:2064637	0.29	0.205
											Chr1:2064678	0.295	0.18
											Chr1:2064754	0.325	0.28
											Chr1:2065006	0.205	0.05
											Chr1:2067785	0.21	0.33
											Chr1:2069810	0.315	0.57
											Chr1:2070757	0.05	0.035
											Chr1:2072158	0.58	0.8
											Chr1:2072576	0.38	0.165
											Chr1:2073186	0.47	0.485
											Chr1:2073265	0.195	0.035
											Chr1:2073561	0.435	0.235
											Chr1:2073759	0.38	0.165
											Chr1:2077523	0.565	0.95
											Chr1:2077640	0.69	0.655
											Chr1:2077677	0.775	0.8
											Chr1:2078128	0.32	0.135
											Chr1:2078321	0.635	0.985
											Chr1:2078686	0.435	0.22
											Chr1:2079449	0.42	0.565
											Chr1:2079564	0.33	0.16
											Chr1:2080450	0.53	0.77
											Chr1:2080976	0.59	0.815
											Chr1:2081723	0.63	0.84
											Chr1:2081746	0.44	0.07
											Chr1:2083721	0.65	0.815
											Chr1:2083937	0.59	0.83
											Chr1:2084090	0.35	0.045
											Chr1:2086078	0.175	0.12
											Chr1:2099979	0.135	0.11
											Chr1:2105923	0.15	0.085
											Chr1:2107611	0.805	0.65
											Chr1:2107710	0.585	0.165
											Chr1:2108155	0.615	0.15
											Chr1:2108402	0.675	0.125
											Chr1:2109304	0.405	0.04
											Chr1:2117251	0.205	0.065
											Chr1:2117289	0.16	0.065
											Chr1:2117302	0.365	0.145
											Chr1:2117528	0.34	0.22
											Chr1:2117896	0.325	0.2
											Chr1:2118277	0.26	0.075
											Chr1:2118384	0.255	0.07
											Chr1:2119643	0.36	0.175
											Chr1:2126005	0.545	0.105
											Chr1:2126293	0.74	0.76
											Chr1:2127382	0.62	0.055
											Chr1:2129101	0.235	0.245
											Chr1:2129118	0.22	0.22
											Chr1:2129267	0.35	0.365
											Chr1:2130087	0.09	0.045
											Chr1:2130362	0.535	0.585
											Chr1:2130518	0.5	0.495
											Chr1:2130719	0.555	0.56
											Chr1:2131953	0.63	0.655
											Chr1:2133286	0.635	0.535
											Chr1:2133571	0.51	0.57
											Chr1:2133755	0.6	0.555
											Chr1:2147272	0.13	0.115
											Chr1:2148767	0.62	0.765
											Chr1:2148944	0.535	0.575
											Chr1:2150361	0.165	0.15
											Chr1:2155997	0.375	0.65
											Chr1:2156878	0.235	0.335
											Chr1:2157041	0.235	0.26
											Chr1:2158006	0.07	0.08
											Chr1:2175429	0.455	0.66
											Chr1:2175783	0.225	0.35
											Chr1:2181792	0.565	0.575
											Chr1:2182611	0.735	0.735
											Chr1:2183865	0.68	0.73
											Chr1:2184460	0.28	0.31
											Chr1:2184533	0.275	0.255
											Chr1:2184973	0.655	0.56
											Chr1:2185184	0.555	0.335
											Chr1:2185593	0.375	0.125
											Chr1:2186604	0.32	0.67
											Chr1:2187335	0.18	0.105
											Chr1:2187526	0.15	0.055
											Chr1:2187775	0.34	0.61
											Chr1:2187823	0.34	0.59
											Chr1:2187985	0.1	0.14
											Chr1:2188596	0.665	0.675
											Chr1:2188956	0.37	0.145
											Chr1:2192612	0.14	0.08
											Chr1:2193437	0.09	0.06
											Chr1:2193564	0.215	0.135
											Chr1:2193594	0.255	0.235
											Chr1:2211370	0.11	0.295
											Chr1:2214962	0.35	0.045
											Chr1:2218554	0.285	0.15
											Chr1:2220786	0.315	0.465
											Chr1:2220787	0.195	0.125
											Chr1:2221321	0.145	0.09
											Chr1:2221549	0.23	0.105
											Chr1:2221825	0.185	0.2
											Chr1:2222362	0.185	0.145
											Chr1:2222551	0.12	0.105
											Chr1:2222614	0.215	0.145
											Chr1:2228924	0.175	0.11
											Chr1:2246238	0.335	0.36
											Chr1:2249346	0.435	0.665
											Chr1:2250726	0.525	0.29
											Chr1:2253849	0.795	0.78
											Chr1:2254206	0.745	0.795
											Chr1:2254493	0.87	0.855
											Chr1:2255202	0.745	0.685
											Chr1:2256052	0.81	0.92
											Chr1:2256093	0.385	0.065
											Chr1:2256914	0.56	0.065
											Chr1:2257566	0.7	0.78
											Chr1:2257667	0.91	0.94
											Chr1:2258341	0.715	0.68
											Chr1:2258348	0.63	0.665
											Chr1:2258363	0.74	0.875
											Chr1:2259141	0.735	0.845
											Chr1:2259705	0.62	0.6
											Chr1:2260093	0.5	0.47
											Chr1:2260095	0.42	0.19
											Chr1:2263779	0.485	0.475
											Chr1:2264400	0.07	0.045
											Chr1:2264674	0.405	0.47
											Chr1:2265742	0.285	0.305
											Chr1:2269183	0.495	0.54
											Chr1:2269243	0.165	0.15
											Chr1:2269450	0.24	0.235
											Chr1:2269555	0.12	0.1
											Chr1:2270722	0.095	0.12
											Chr1:2271020	0.215	0.24
											Chr1:2285674	0.465	0.315
											Chr1:2287344	0.29	0.325
											Chr1:2287488	0.45	0.65
											Chr1:2303196	0.28	0.235
											Chr1:2303467	0.17	0.145
											Chr1:2310473	0.16	0.09
											Chr1:2313209	0.11	0.08
											Chr1:2313719	0.145	0.18
											Chr1:2316688	0.665	0.3
											Chr1:2317126	0.655	0.7
											Chr1:2317267	0.27	0.035
											Chr1:2318123	0.275	0.41
											Chr1:2329282	0.095	0.105
											Chr1:2330422	0.385	0.26
											Chr1:2338227	0.185	0.06
											Chr1:2340694	0.425	0.22
											Chr1:2340792	0.51	0.34
											Chr1:2341189	0.645	0.82
											Chr1:2341386	0.31	0.045
											Chr1:2341519	0.575	0.775
											Chr1:2341958	0.465	0.18
											Chr1:2351897	0.39	0.42
											Chr1:2352611	0.325	0.28
											Chr1:2353070	0.135	0.085
											Chr1:2353194	0.435	0.505
											Chr1:2364155	0.095	0.155
											Chr1:2364180	0.16	0.205
											Chr1:2366013	0.39	0.57
											Chr1:2366615	0.32	0.175
											Chr1:2366702	0.175	0.19
											Chr1:2376895	0.345	0.19
											Chr1:2377248	0.435	0.675
											Chr1:2377928	0.38	0.31
											Chr1:2378035	0.34	0.19
											Chr1:2378452	0.47	0.19
											Chr1:2379665	0.255	0.265
											Chr1:2379705	0.275	0.36
											Chr1:2379801	0.11	0.095
											Chr1:2380647	0.39	0.745
											Chr1:2380808	0.495	0.845
											Chr1:2387220	0.265	0.095
											Chr1:2387518	0.565	0.545
											Chr1:2387712	0.46	0.565
											Chr1:2391236	0.3	0.33
											Chr1:2394004	0.105	0.04
											Chr1:2394422	0.26	0.3
											Chr1:2394615	0.225	0.225
											Chr1:2394747	0.25	0.2
											Chr1:2394897	0.28	0.345
											Chr1:2395143	0.21	0.19
											Chr1:2395354	0.185	0.225
											Chr1:2395594	0.305	0.425
											Chr1:2395960	0.235	0.345
											Chr1:2401437	0.075	0.03
											Chr1:2401698	0.255	0.475
											Chr1:2402124	0.175	0.11
											Chr1:2402277	0.11	0.155
											Chr1:2402286	0.525	0.76
											Chr1:2414509	0.13	0.18
											Chr1:2414682	0.195	0.38
											Chr1:2415823	0.155	0.08
											Chr1:2416744	0.39	0.64
											Chr1:2425917	0.31	0.11
											Chr1:2425991	0.21	0.035
											Chr1:2427190	0.22	0.035
											Chr1:2427367	0.43	0.22
											Chr1:2427602	0.545	0.62
											Chr1:2428167	0.6	0.43
											Chr1:2438665	0.115	0.04
											Chr1:2438674	0.51	0.585
											Chr1:2438786	0.165	0.075
											Chr1:2438975	0.18	0.135
											Chr1:2439126	0.32	0.225
											Chr1:2440368	0.33	0.515
											Chr1:2448656	0.44	0.145
											Chr1:2449323	0.58	0.26
											Chr1:2451199	0.275	0.085
											Chr1:2451619	0.465	0.635
											Chr1:2452361	0.26	0.175
											Chr1:2452408	0.445	0.42
											Chr1:2454304	0.615	0.8
											Chr1:2454545	0.39	0.09
											Chr1:2455098	0.28	0.095
											Chr1:2455361	0.27	0.05
											Chr1:2455536	0.48	0.525
											Chr1:2455652	0.445	0.165
											Chr1:2456089	0.265	0.09
											Chr1:2456165	0.665	0.825
											Chr1:2456533	0.365	0.28
											Chr1:2456714	0.505	0.595
											Chr1:2457047	0.41	0.31
											Chr1:2459460	0.465	0.565
											Chr1:2459958	0.945	0.98
											Chr1:2460245	0.87	0.29
											Chr1:2460443	0.57	0.03
											Chr1:2461632	0.305	0.235
											Chr1:2463819	0.21	0.145
											Chr1:2464029	0.325	0.275
											Chr1:2465561	0.425	0.54
											Chr1:2465866	0.295	0.275
											Chr1:2466085	0.39	0.1
											Chr1:2466173	0.305	0.055
											Chr1:2466385	0.765	0.94
											Chr1:2468353	0.275	0.215
											Chr1:2468379	0.24	0.09
											Chr1:2468493	0.15	0.065
											Chr1:2469107	0.41	0.43
											Chr1:2469328	0.135	0.1
											Chr1:2470397	0.78	0.795
											Chr1:2471378	0.5	0.125
											Chr1:2471465	0.315	0.055
											Chr1:2475285	0.585	0.59
											Chr1:2480813	0.275	0.06
											Chr1:2480831	0.29	0.03
											Chr1:2480833	0.14	0.215
											Chr1:2501948	0.525	0.635
											Chr1:2502355	0.085	0.07
											Chr1:2507995	0.235	0.125
											Chr1:2509369	0.345	0.425
											Chr1:2514812	0.135	0.13
											Chr1:2516454	0.15	0.115
											Chr1:2524048	0.23	0.045
											Chr1:2524084	0.205	0.11
											Chr1:2525206	0.235	0.06
											Chr1:2528682	0.675	0.425
											Chr1:2528822	0.79	0.595
											Chr1:2529284	0.8	0.945
											Chr1:2531957	0.1	0.055
											Chr1:2532101	0.475	0.59
											Chr1:2532168	0.41	0.505
											Chr1:2532267	0.425	0.385
											Chr1:2532528	0.415	0.63
											Chr1:2532627	0.4	0.57
											Chr1:2533218	0.25	0.085
											Chr1:2534843	0.215	0.085
											Chr1:2535755	0.375	0.29
											Chr1:2535902	0.45	0.45
											Chr1:2539261	0.42	0.44
											Chr1:2543888	0.04	0.05
											Chr1:2544974	0.155	0.18
											Chr1:2545121	0.085	0.075
											Chr1:2548968	0.56	0.625
											Chr1:2549459	0.65	0.8
											Chr1:2549477	0.42	0.16
											Chr1:2549551	0.21	0.035
											Chr1:2549651	0.175	0.035
											Chr1:2559288	0.03	0.055
											Chr1:2583385	0.58	0.375
											Chr1:2583677	0.685	0.37
											Chr1:2587022	0.205	0.165
											Chr1:2587566	0.375	0.54
											Chr1:2588443	0.21	0.155
											Chr1:2589656	0.365	0.21
											Chr1:2590026	0.36	0.18
											Chr1:2590482	0.39	0.495
											Chr1:2597623	0.165	0.17
											Chr1:2604199	0.215	0.2
											Chr1:2604383	0.135	0.08
											Chr1:2604396	0.355	0.505
											Chr1:2604751	0.095	0.04
											Chr1:2604815	0.14	0.165
											Chr1:2604831	0.38	0.58
											Chr1:2605150	0.305	0.345
											Chr1:2606078	0.645	0.775
											Chr1:2606422	0.535	0.46
											Chr1:2620041	0.245	0.13
											Chr1:2620696	0.36	0.38
											Chr1:2622654	0.42	0.165
											Chr1:2623371	0.535	0.45
											Chr1:2625363	0.305	0.28
											Chr1:2625449	0.385	0.33
											Chr1:2625539	0.48	0.43
											Chr1:2625687	0.31	0.32
											Chr1:2625943	0.385	0.51
											Chr1:2628280	0.195	0.19
											Chr1:2628610	0.195	0.165
											Chr1:2629893	0.425	0.16
											Chr1:263075	0.485	0.375
											Chr1:2634781	0.19	0.24
											Chr1:2638604	0.22	0.335
											Chr1:2644043	0.235	0.535
											Chr1:2645802	0.305	0.215
											Chr1:2646746	0.285	0.465
											Chr1:2647628	0.175	0.275
											Chr1:2650473	0.69	0.205
											Chr1:2662121	0.255	0.255
											Chr1:2664023	0.175	0.06
											Chr1:2664028	0.18	0.05
											Chr1:2664122	0.225	0.3
											Chr1:2664176	0.1	0.03
											Chr1:2664383	0.28	0.385
											Chr1:2665873	0.215	0.03
											Chr1:2666454	0.58	0.735
											Chr1:2667753	0.295	0.43
											Chr1:2667932	0.45	0.63
											Chr1:2669080	0.13	0.035
											Chr1:2669123	0.365	0.35
											Chr1:2687625	0.335	0.505
											Chr1:2687626	0.18	0.245
											Chr1:2688122	0.105	0.06
											Chr1:2688547	0.255	0.175
											Chr1:2690697	0.18	0.125
											Chr1:2691629	0.355	0.44
											Chr1:2692295	0.31	0.175
											Chr1:2695661	0.25	0.2
											Chr1:2696039	0.34	0.38
											Chr1:2697460	0.52	0.155
											Chr1:2697634	0.665	0.67
											Chr1:2697850	0.715	0.89
											Chr1:2697928	0.74	0.93
											Chr1:2698357	0.705	0.87
											Chr1:2711887	0.605	0.1
											Chr1:2712310	0.505	0.03
											Chr1:2712349	0.8	0.28
											Chr1:2712481	0.74	0.09
											Chr1:2712868	0.845	0.285
											Chr1:2713249	0.84	0.515
											Chr1:2713333	0.285	0.065
											Chr1:2713877	0.76	0.125
											Chr1:2714195	0.785	0.14
											Chr1:2714237	0.755	0.155
											Chr1:2714390	0.55	0.05
											Chr1:2714640	0.67	0.07
											Chr1:2714698	0.85	0.69
											Chr1:2714797	0.645	0.285
											Chr1:2717141	0.525	0.56
											Chr1:2717575	0.33	0.105
											Chr1:2717958	0.495	0.63
											Chr1:2718363	0.37	0.155
											Chr1:2718945	0.48	0.575
											Chr1:2719248	0.245	0.05
											Chr1:2725048	0.795	0.855
											Chr1:2725604	0.23	0.085
											Chr1:2725712	0.67	0.75
											Chr1:2725744	0.42	0.385
											Chr1:2725940	0.59	0.645
											Chr1:2727091	0.31	0.2
											Chr1:2728439	0.33	0.475
											Chr1:2730560	0.23	0.17
											Chr1:2734907	0.25	0.34
											Chr1:2736137	0.235	0.14
											Chr1:2736228	0.15	0.135
											Chr1:2736605	0.38	0.495
											Chr1:2745036	0.26	0.335
											Chr1:2745348	0.24	0.31
											Chr1:2746050	0.085	0.115
											Chr1:2746124	0.195	0.24
											Chr1:2750226	0.435	0.745
											Chr1:2752800	0.6	0.65
											Chr1:2755050	0.18	0.145
											Chr1:2755393	0.375	0.42
											Chr1:2756200	0.33	0.285
											Chr1:2756260	0.285	0.355
											Chr1:2756350	0.49	0.485
											Chr1:2756638	0.255	0.195
											Chr1:2757377	0.255	0.315
											Chr1:2757379	0.46	0.635
											Chr1:2759058	0.855	0.925
											Chr1:2759202	0.84	0.985
											Chr1:2762752	0.485	0.24
											Chr1:2764469	0.285	0.23
											Chr1:2764663	0.19	0.165
											Chr1:2764854	0.35	0.295
											Chr1:2765002	0.395	0.46
											Chr1:2765042	0.285	0.29
											Chr1:2766010	0.29	0.31
											Chr1:2767701	0.35	0.305
											Chr1:2768605	0.46	0.48
											Chr1:2779310	0.165	0.085
											Chr1:2785605	0.75	0.425
											Chr1:2789509	0.35	0.165
											Chr1:2789533	0.485	0.635
											Chr1:2789905	0.29	0.175
											Chr1:2790676	0.435	0.34
											Chr1:2791114	0.495	0.455
											Chr1:2791919	0.05	0.13
											Chr1:2792488	0.17	0.13
											Chr1:2792496	0.5	0.8
											Chr1:2795478	0.395	0.61
											Chr1:2805742	0.13	0.23
											Chr1:2809512	0.135	0.155
											Chr1:2809611	0.055	0.06
											Chr1:2822112	0.32	0.16
											Chr1:2823849	0.45	0.515
											Chr1:2829141	0.31	0.52
											Chr1:2829458	0.05	0.075
											Chr1:2830423	0.27	0.605
											Chr1:2833620	0.315	0.68
											Chr1:2835293	0.125	0.21
											Chr1:2836256	0.14	0.195
											Chr1:2836810	0.2	0.315
											Chr1:2836885	0.045	0.04
											Chr1:2837321	0.62	0.88
											Chr1:2837517	0.62	0.88
											Chr1:2838183	0.49	0.23
											Chr1:2841847	0.435	0.56
											Chr1:2841985	0.39	0.52
											Chr1:2842313	0.17	0.085
											Chr1:2842375	0.22	0.13
											Chr1:2842667	0.265	0.15
											Chr1:2842744	0.29	0.225
											Chr1:2842969	0.255	0.52
											Chr1:2843002	0.255	0.455
											Chr1:2843443	0.305	0.14
											Chr1:2843750	0.395	0.545
											Chr1:2847326	0.455	0.11
											Chr1:2848091	0.415	0.065
											Chr1:2848343	0.38	0.125
											Chr1:2848431	0.345	0.15
											Chr1:2848838	0.41	0.29
											Chr1:2848941	0.575	0.16
											Chr1:2849143	0.43	0.14
											Chr1:2850969	0.385	0.56
											Chr1:2852069	0.165	0.125
											Chr1:2862242	0.47	0.55
											Chr1:2862906	0.15	0.095
											Chr1:2864994	0.32	0.415
											Chr1:2865026	0.26	0.11
											Chr1:2865196	0.315	0.16
											Chr1:2866096	0.415	0.14
											Chr1:2866527	0.405	0.31
											Chr1:2882910	0.2	0.065
											Chr1:2887278	0.22	0.315
											Chr1:2889904	0.13	0.05
											Chr1:2890162	0.335	0.38
											Chr1:2890246	0.25	0.185
											Chr1:2890519	0.245	0.24
											Chr1:2896399	0.255	0.295
											Chr1:2921579	0.63	0.33
											Chr1:2921874	0.845	0.895
											Chr1:2921989	0.4	0.13
											Chr1:2923304	0.55	0.525
											Chr1:2924507	0.6	0.73
											Chr1:2926569	0.065	0.04
											Chr1:2930721	0.545	0.675
											Chr1:2931035	0.385	0.515
											Chr1:2937130	0.485	0.575
											Chr1:2937789	0.69	0.255
											Chr1:2939878	0.275	0.38
											Chr1:2940117	0.2	0.17
											Chr1:2940446	0.555	0.735
											Chr1:2945834	0.35	0.07
											Chr1:2951603	0.345	0.175
											Chr1:2953193	0.23	0.125
											Chr1:2953353	0.395	0.56
											Chr1:2955075	0.45	0.47
											Chr1:2955290	0.46	0.585
											Chr1:2955390	0.285	0.185
											Chr1:2955549	0.345	0.425
											Chr1:2955576	0.365	0.58
											Chr1:2960990	0.47	0.615
											Chr1:2961243	0.33	0.08
											Chr1:2961556	0.42	0.425
											Chr1:2961641	0.175	0.035
											Chr1:2961778	0.535	0.72
											Chr1:2961862	0.475	0.755
											Chr1:2961968	0.195	0.04
											Chr1:2963998	0.455	0.655
											Chr1:2966326	0.37	0.42
											Chr1:2967510	0.395	0.405
											Chr1:2967678	0.585	0.71
											Chr1:2967861	0.525	0.595
											Chr1:2971046	0.12	0.06
											Chr1:2972973	0.51	0.265
											Chr1:2974603	0.09	0.06
											Chr1:2975671	0.265	0.305
											Chr1:2978720	0.5	0.185
											Chr1:2978952	0.46	0.065
											Chr1:2978955	0.545	0.195
											Chr1:2979208	0.525	0.335
											Chr1:2981142	0.33	0.065
											Chr1:2982381	0.5	0.45
											Chr1:2982722	0.59	0.805
											Chr1:2983323	0.51	0.315
											Chr1:2983676	0.355	0.04
											Chr1:2988581	0.27	0.145
											Chr1:2989340	0.485	0.475
											Chr1:2989349	0.16	0.085
											Chr1:2989541	0.41	0.455
											Chr1:2989601	0.35	0.34
											Chr1:2989925	0.31	0.085
											Chr1:2990739	0.41	0.245
											Chr1:2992088	0.29	0.05
											Chr1:2992896	0.48	0.105
											Chr1:2995485	0.15	0.125
											Chr1:2996093	0.115	0.125
											Chr1:2998682	0.05	0.04
											Chr1:3000010	0.435	0.055
											Chr1:3000066	0.695	0.47
											Chr1:3000607	0.835	0.935
											Chr1:3000715	0.7	0.35
											Chr1:3000745	0.835	0.93
											Chr1:3001183	0.77	0.93
											Chr1:3001271	0.48	0.135
											Chr1:3001335	0.49	0.225
											Chr1:3002220	0.13	0.225
											Chr1:3004397	0.33	0.46
											Chr1:3005222	0.375	0.54
											Chr1:3007179	0.08	0.095
											Chr1:3012447	0.56	0.555
											Chr1:3012541	0.465	0.325
											Chr1:3018066	0.725	0.285
											Chr1:3029319	0.055	0.07
											Chr1:3029731	0.045	0.04
											Chr1:3038430	0.315	0.335
											Chr1:3050423	0.125	0.09
											Chr1:3054669	0.075	0.105
											Chr1:3055148	0.08	0.245
											Chr1:3055363	0.035	0.06
											Chr1:3060179	0.565	0.745
											Chr1:3061809	0.275	0.28
											Chr1:3066488	0.355	0.58
											Chr1:3066514	0.23	0.315
											Chr1:3066951	0.315	0.5
											Chr1:3067482	0.325	0.305
											Chr1:3067515	0.235	0.06
											Chr1:3073182	0.69	0.735
											Chr1:3073266	0.67	0.785
											Chr1:3073761	0.415	0.08
											Chr1:3074051	0.835	0.895
											Chr1:3074837	0.28	0.045
											Chr1:3074880	0.67	0.185
											Chr1:3075158	0.33	0.185
											Chr1:3075927	0.595	0.1
											Chr1:3076077	0.425	0.11
											Chr1:3076125	0.395	0.08
											Chr1:3086525	0.12	0.185
											Chr1:3089718	0.335	0.085
											Chr1:3092338	0.315	0.075
											Chr1:3093250	0.79	0.685
											Chr1:3093314	0.345	0.06
											Chr1:3093467	0.59	0.29
											Chr1:3094660	0.615	0.28
											Chr1:3094670	0.795	0.87
											Chr1:3094855	0.245	0.065
											Chr1:3100342	0.16	0.14
											Chr1:3100522	0.12	0.1
											Chr1:3112898	0.1	0.055
											Chr1:3125716	0.315	0.115
											Chr1:3125757	0.43	0.535
											Chr1:3126582	0.395	0.05
											Chr1:3126757	0.63	0.67
											Chr1:3126790	0.385	0.175
											Chr1:3128357	0.335	0.29
											Chr1:3129209	0.355	0.4
											Chr1:3129233	0.265	0.285
											Chr1:3129247	0.245	0.19
											Chr1:3135616	0.425	0.36
											Chr1:3140311	0.32	0.05
											Chr1:3141466	0.21	0.17
											Chr1:3146014	0.565	0.565
											Chr1:3149252	0.43	0.12
											Chr1:3149525	0.675	0.86
											Chr1:3149813	0.375	0.085
											Chr1:3149823	0.395	0.15
											Chr1:3155185	0.105	0.18
											Chr1:3160182	0.15	0.2
											Chr1:3160215	0.185	0.29
											Chr1:3161082	0.12	0.225
											Chr1:3161202	0.185	0.27
											Chr1:3161235	0.305	0.35
											Chr1:3161385	0.33	0.55
											Chr1:3166667	0.46	0.435
											Chr1:3166697	0.44	0.35
											Chr1:3167072	0.575	0.6
											Chr1:3168347	0.095	0.065
											Chr1:3168482	0.15	0.365
											Chr1:3168955	0.365	0.385
											Chr1:3170830	0.185	0.185
											Chr1:3170905	0.08	0.06
											Chr1:3170985	0.155	0.125
											Chr1:3171066	0.385	0.465
											Chr1:3171137	0.405	0.39
											Chr1:3171564	0.475	0.52
											Chr1:3184756	0.32	0.145
											Chr1:3184984	0.5	0.43
											Chr1:3189595	0.11	0.07
											Chr1:3190473	0.14	0.115
											Chr1:3196634	0.45	0.425
											Chr1:3197015	0.21	0.12
											Chr1:3198957	0.415	0.305
											Chr1:3233070	0.485	0.335
											Chr1:3233237	0.73	0.745
											Chr1:3247398	0.22	0.16
											Chr1:3248050	0.28	0.22
											Chr1:3248134	0.21	0.23
											Chr1:3248260	0.18	0.125
											Chr1:3248719	0.62	0.61
											Chr1:3248908	0.245	0.29
											Chr1:3249079	0.215	0.26
											Chr1:3254156	0.28	0.375
											Chr1:3254668	0.2	0.335
											Chr1:3255145	0.335	0.67
											Chr1:3255391	0.3	0.4
											Chr1:3255550	0.31	0.35
											Chr1:3258395	0.4	0.145
											Chr1:3260115	0.185	0.035
											Chr1:3261379	0.205	0.11
											Chr1:3264046	0.605	0.245
											Chr1:3264265	0.36	0.08
											Chr1:3266756	0.34	0.34
											Chr1:3267727	0.6	0.64
											Chr1:3279216	0.33	0.165
											Chr1:3279490	0.365	0.185
											Chr1:3290094	0.135	0.085
											Chr1:3293061	0.21	0.09
											Chr1:3293319	0.255	0.04
											Chr1:3293765	0.235	0.04
											Chr1:3293938	0.505	0.605
											Chr1:3296209	0.22	0.135
											Chr1:3296341	0.225	0.115
											Chr1:3296630	0.365	0.48
											Chr1:3296924	0.245	0.285
											Chr1:3297447	0.375	0.39
											Chr1:3301160	0.22	0.13
											Chr1:3305083	0.565	0.64
											Chr1:3305473	0.675	0.86
											Chr1:3305527	0.75	0.89
											Chr1:3306021	0.605	0.785
											Chr1:3311856	0.31	0.095
											Chr1:3312843	0.48	0.53
											Chr1:3313392	0.33	0.22
											Chr1:3313445	0.48	0.435
											Chr1:3313778	0.6	0.825
											Chr1:3314874	0.51	0.425
											Chr1:3315378	0.48	0.155
											Chr1:3315469	0.63	0.705
											Chr1:3326399	0.33	0.395
											Chr1:3327926	0.105	0.095
											Chr1:3330675	0.395	0.4
											Chr1:3338796	0.14	0.18
											Chr1:3349121	0.36	0.505
											Chr1:3354337	0.215	0.305
											Chr1:3359193	0.34	0.255
											Chr1:3359628	0.345	0.125
											Chr1:3361477	0.04	0.035
											Chr1:3363081	0.22	0.33
											Chr1:3364215	0.14	0.085
											Chr1:3364620	0.275	0.32
											Chr1:3367535	0.61	0.675
											Chr1:3367727	0.495	0.53
											Chr1:3369363	0.27	0.36
											Chr1:3369373	0.21	0.25
											Chr1:3370539	0.15	0.08
											Chr1:3380191	0.605	0.15
											Chr1:3380388	0.75	0.69
											Chr1:3380395	0.73	0.295
											Chr1:3380939	0.13	0.055
											Chr1:3381396	0.16	0.185
											Chr1:3384938	0.735	0.745
											Chr1:3388446	0.115	0.04
											Chr1:3392525	0.625	0.425
											Chr1:3394649	0.33	0.325
											Chr1:3395919	0.765	0.515
											Chr1:3398508	0.29	0.2
											Chr1:3400928	0.285	0.285
											Chr1:3401016	0.2	0.075
											Chr1:3401182	0.445	0.5
											Chr1:3401845	0.365	0.205
											Chr1:3402398	0.3	0.04
											Chr1:3405107	0.05	0.05
											Chr1:3405747	0.13	0.105
											Chr1:3408663	0.62	0.485
											Chr1:3409812	0.35	0.07
											Chr1:3410539	0.4	0.115
											Chr1:3420155	0.295	0.365
											Chr1:3422089	0.22	0.245
											Chr1:3422560	0.52	0.4
											Chr1:3422605	0.285	0.26
											Chr1:3422849	0.225	0.225
											Chr1:3423038	0.085	0.065
											Chr1:3423326	0.2	0.06
											Chr1:3423815	0.095	0.11
											Chr1:3433906	0.245	0.115
											Chr1:3434370	0.77	0.88
											Chr1:3434518	0.53	0.11
											Chr1:343475	0.185	0.325
											Chr1:3434981	0.79	0.565
											Chr1:3444787	0.405	0.25
											Chr1:3445171	0.26	0.18
											Chr1:3446233	0.21	0.055
											Chr1:3446330	0.185	0.115
											Chr1:3450282	0.685	0.665
											Chr1:3451810	0.245	0.04
											Chr1:3452367	0.27	0.1
											Chr1:3452507	0.335	0.29
											Chr1:3453118	0.22	0.05
											Chr1:3453273	0.245	0.075
											Chr1:3453336	0.29	0.175
											Chr1:3476218	0.09	0.21
											Chr1:3478254	0.04	0.05
											Chr1:3479557	0.08	0.06
											Chr1:3480298	0.55	0.525
											Chr1:3480749	0.35	0.085
											Chr1:3481287	0.47	0.6
											Chr1:3483164	0.355	0.47
											Chr1:3484536	0.47	0.655
											Chr1:3484954	0.37	0.43
											Chr1:3485084	0.305	0.36
											Chr1:3486742	0.53	0.315
											Chr1:3486896	0.52	0.22
											Chr1:3487487	0.615	0.5
											Chr1:3487636	0.815	0.94
											Chr1:3492699	0.39	0.49
											Chr1:3492870	0.235	0.04
											Chr1:3493004	0.54	0.535
											Chr1:3493639	0.54	0.74
											Chr1:3494256	0.155	0.04
											Chr1:3494361	0.25	0.055
											Chr1:3499201	0.9	0.2
											Chr1:3499204	0.985	0.985
											Chr1:3499637	0.935	0.49
											Chr1:3500060	0.985	0.935
											Chr1:3501740	0.275	0.11
											Chr1:3502584	0.42	0.485
											Chr1:3507101	0.225	0.265
											Chr1:3512049	0.25	0.04
											Chr1:3512850	0.46	0.14
											Chr1:3512890	0.825	0.895
											Chr1:3513230	0.335	0.11
											Chr1:3514145	0.345	0.085
											Chr1:3514246	0.34	0.085
											Chr1:3514988	0.31	0.125
											Chr1:3515363	0.64	0.79
											Chr1:3519962	0.305	0.345
											Chr1:3520088	0.14	0.045
											Chr1:3526179	0.54	0.165
											Chr1:3529500	0.195	0.12
											Chr1:3531813	0.25	0.255
											Chr1:3531814	0.115	0.055
											Chr1:3543243	0.095	0.085
											Chr1:3544770	0.1	0.11
											Chr1:3552226	0.25	0.195
											Chr1:3555170	0.275	0.11
											Chr1:3555508	0.375	0.165
											Chr1:3555568	0.165	0.05
											Chr1:3557932	0.445	0.455
											Chr1:3558116	0.115	0.07
											Chr1:3558451	0.2	0.22
											Chr1:3563193	0.12	0.1
											Chr1:3571365	0.16	0.17
											Chr1:3572290	0.775	0.88
											Chr1:3577466	0.62	0.36
											Chr1:3582007	0.145	0.065
											Chr1:3582266	0.095	0.035
											Chr1:3587593	0.09	0.125
											Chr1:3589198	0.23	0.31
											Chr1:3594969	0.455	0.13
											Chr1:3595077	0.515	0.315
											Chr1:3595364	0.425	0.165
											Chr1:3596495	0.605	0.675
											Chr1:3604280	0.445	0.055
											Chr1:3604339	0.725	0.71
[truncated: 17,072 more rows]

## Sheet: Fig.2f
	Fig.2f

[truncated: 11 more sheets: Fig.2g, Fig.3a, Fig.4d, Fig.4f, Fig.4g, Fig.4h, Fig.7b, Fig.7c, Fig.7d, Fig.7e, Supplementary Fig. 1]
